# Supplementary material for: Risk Factors Associated With SARS-CoV-2 Breakthrough Infections in Fully mRNA-Vaccinated Individuals: Retrospective Analysis
Source: JMIR Public Health Surveill. 2022 May 24;8(5):e35311. doi: 10.2196/35311 (PMC9132195; doi:10.2196/35311)
Supplement: Multimedia Appendix 2 [file publichealth_v8i5e35311_app2.xlsx]

## Sheet: Multimedia_appendix2
concept_id	irrCI	irrP	irrFdr	concept_name	domain_id
315831	4.07 (2.07-7.99)	4.7e-05	0.0638441	Chronic pulmonary heart disease	Condition
4228361	2.6 (1.56-4.33)	0.000237803	0.118166	Asteatosis cutis	Condition
433740	3.62 (1.81-7.22)	0.000260853	0.118166	Immunodeficiency disorder	Condition
253797	3.34 (1.69-6.59)	0.000499255	0.161178	Post-inflammatory pulmonary fibrosis	Condition
4177206	3.84 (1.78-8.28)	0.000593001	0.161178	Tubulointerstitial nephritis	Condition
378419	3.5 (1.68-7.28)	0.000808878	0.183211	Alzheimer's disease	Condition
257315	2.97 (1.5-5.87)	0.00173407	0.262923	Bacterial pneumonia	Condition
4170770	2.45 (1.39-4.32)	0.00200562	0.262923	Epidermoid cyst	Condition
443729	2.78 (1.45-5.36)	0.00217882	0.262923	Peripheral circulatory disorder due to type 2 diabetes mellitus	Condition
44782747	3.62 (1.58-8.27)	0.00229387	0.262923	Acute deep venous thrombosis of femoral vein	Condition
132797	2.16 (1.31-3.57)	0.00252257	0.262923	Sepsis	Condition
436676	3.09 (1.48-6.45)	0.00261215	0.262923	Posttraumatic stress disorder	Condition
440371	3.27 (1.51-7.07)	0.00268286	0.262923	Disorder of immune function	Condition
439297	0.35 (0.175-0.698)	0.00287682	0.262923	Nuclear senile cataract	Condition
4256228	2.7 (1.4-5.19)	0.00290202	0.262923	Respiratory failure	Condition
4132130	3.24 (1.48-7.1)	0.00324363	0.275506	Dilatation of aorta	Condition
443563	3.3 (1.44-7.57)	0.00483339	0.386387	Arteriosclerosis of coronary artery bypass graft	Condition
197500	3.01 (1.39-6.52)	0.00523296	0.395088	Primary malignant neoplasm of colon	Condition
374888	2.66 (1.33-5.33)	0.00579729	0.414658	Dementia associated with another disease	Condition
255848	1.9 (1.2-3.01)	0.00650073	0.441724	Pneumonia	Condition
137682	2.16 (1.23-3.82)	0.00769457	0.497948	Skin sensation disturbance	Condition
4219481	2.47 (1.26-4.86)	0.00865607	0.534709	Degenerative joint disease of ankle AND/OR foot	Condition
73302	3.23 (1.32-7.94)	0.0104322	0.595794	Curvature of spine	Condition
434626	3.16 (1.31-7.62)	0.0105217	0.595794	Borderline personality disorder	Condition
4133224	3.17 (1.3-7.75)	0.0114914	0.612882	Lobar pneumonia	Condition
4150981	3.18 (1.29-7.8)	0.0117255	0.612882	Drug resistance	Condition
74125	3.13 (1.27-7.74)	0.0133331	0.657054	Inflammatory polyarthropathy	Condition
137351	2.45 (1.2-4.98)	0.0135375	0.657054	Epidermoid cyst of skin	Condition
199856	2.62 (1.21-5.65)	0.0144468	0.677006	Varicose veins of lower extremity with inflammation	Condition
198683	3.02 (1.22-7.46)	0.0164076	0.728987	Viral hepatitis B without hepatic coma	Condition
198400	1.88 (1.12-3.15)	0.0168314	0.728987	Hemangioma of skin and subcutaneous tissue	Condition
257628	2.58 (1.18-5.62)	0.0171652	0.728987	Systemic lupus erythematosus	Condition
444428	2.5 (1.16-5.38)	0.0187136	0.749706	Nonvenomous insect bite without infection	Condition
437663	1.55 (1.07-2.25)	0.0203121	0.749706	Fever	Condition
77987	2.33 (1.14-4.78)	0.0205867	0.749706	Respiratory finding of chest	Condition
440417	2.33 (1.14-4.78)	0.0207671	0.749706	Pulmonary embolism	Condition
78097	2.89 (1.17-7.14)	0.0213892	0.749706	Secondary malignant neoplasm of bone	Condition
42537729	2.15 (1.12-4.15)	0.0222005	0.749706	Aortocoronary bypass graft present	Condition
4317258	2 (1.1-3.66)	0.0235249	0.749706	Disorder of skin	Condition
197925	1.72 (1.07-2.74)	0.0236486	0.749706	Hemorrhage of rectum and anus	Condition
439777	1.51 (1.06-2.17)	0.0238589	0.749706	Anemia	Condition
314666	0.199 (0.0492-0.809)	0.0239753	0.749706	Old myocardial infarction	Condition
43530727	2.8 (1.14-6.85)	0.0242681	0.749706	Spontaneous cerebral hemorrhage	Condition
315078	0.573 (0.353-0.93)	0.024273	0.749706	Palpitations	Condition
4303401	2.4 (1.11-5.18)	0.0261945	0.791075	Finding reported by subject or history provider	Condition
135360	2.51 (1.11-5.68)	0.0270019	0.797729	Syncope	Condition
443392	2.46 (1.1-5.5)	0.0286021	0.827026	Malignant neoplastic disease	Condition
200962	2.06 (1.07-3.98)	0.0304199	0.856549	Primary malignant neoplasm of prostate	Condition
4239938	0.283 (0.0893-0.894)	0.0315054	0.856549	First trimester pregnancy	Condition
443530	2.06 (1.07-3.98)	0.031514	0.856549	Hematochezia	Condition
4119786	2.47 (1.08-5.65)	0.032677	0.870747	Interstitial lung disease	Condition
4041283	1.65 (1.03-2.65)	0.0368774	0.932453	General finding of observation of patient	Condition
40480603	2.28 (1.05-4.96)	0.0369051	0.932453	Acute systolic heart failure	Condition
197320	1.56 (1.03-2.38)	0.0370511	0.932453	Acute renal failure syndrome	Condition
444444	1.94 (1.04-3.61)	0.037922	0.933773	Benign neoplasm of transverse colon	Condition
141825	2.37 (1.05-5.36)	0.0388601	0.933773	Simple goiter	Condition
439147	1.79 (1.03-3.11)	0.0401787	0.933773	Amnesia	Condition
437677	1.45 (1.01-2.08)	0.041522	0.933773	Abnormal findings on diagnostic imaging of lung	Condition
4289309	2.81 (1.04-7.6)	0.0417537	0.933773	Atrial septal defect	Condition
201826	1.54 (1.02-2.35)	0.0423632	0.933773	Type 2 diabetes mellitus	Condition
312648	1.68 (1.02-2.79)	0.0428426	0.933773	Benign essential hypertension	Condition
437390	1.72 (1.02-2.9)	0.0429969	0.933773	Hypoxemia	Condition
80816	1.71 (1.02-2.89)	0.043528	0.933773	Degeneration of intervertebral disc	Condition
4188598	0.359 (0.132-0.977)	0.0449615	0.933773	High risk pregnancy	Condition
4244662	1.87 (1.01-3.46)	0.0459692	0.933773	Disorder of musculoskeletal system	Condition
4050884	2.2 (1.01-4.78)	0.0460345	0.933773	Pleural plaque	Condition
4244438	0.309 (0.0976-0.981)	0.0462564	0.933773	Second trimester pregnancy	Condition
4182210	1.87 (1.01-3.47)	0.046723	0.933773	Dementia	Condition
40484908	1.59 (1-2.52)	0.0478404	0.941989	Imaging of brain abnormal	Condition
439795	2.18 (1.01-4.72)	0.0485204	0.941989	Minimal cognitive impairment	Condition
200528	1.83 (1-3.33)	0.04931	0.943835	Ascites	Condition
132736	1.88 (0.994-3.55)	0.0521289	0.983932	Bacteremia	Condition
78473	0.143 (0.02-1.03)	0.0533401	0.99249	Solitary cyst of breast	Condition
43530666	2.44 (0.984-6.03)	0.0542719	0.99249	Dementia with behavioral disturbance	Condition
436230	1.45 (0.992-2.13)	0.05502	0.99249	Blood chemistry abnormal	Condition
443608	2.7 (0.962-7.6)	0.0593115	0.99249	Bilateral sensory hearing loss	Condition
4300092	2.61 (0.955-7.12)	0.0613326	0.99249	Cannabis-induced organic mental disorder	Condition
42539502	2.38 (0.958-5.9)	0.0616915	0.99249	Transplanted kidney present	Condition
196168	1.74 (0.972-3.12)	0.0622196	0.99249	Irregular periods	Condition
4263576	2.56 (0.949-6.9)	0.0633314	0.99249	Abdominal wind pain	Condition
443731	1.98 (0.962-4.09)	0.0635187	0.99249	Renal disorder due to type 2 diabetes mellitus	Condition
432870	1.7 (0.971-2.97)	0.0635959	0.99249	Thrombocytopenic disorder	Condition
194081	1.72 (0.968-3.06)	0.0644267	0.99249	Acute cystitis	Condition
137548	0.34 (0.108-1.07)	0.0653829	0.99249	Cervical radiculopathy	Condition
196523	1.42 (0.977-2.07)	0.0656762	0.99249	Diarrhea	Condition
317002	1.63 (0.968-2.76)	0.0661184	0.99249	Low blood pressure	Condition
139900	1.89 (0.954-3.75)	0.0680319	0.99249	Urticaria	Condition
442165	1.97 (0.95-4.07)	0.0685074	0.99249	Loss of appetite	Condition
4179823	2.52 (0.932-6.83)	0.0685298	0.99249	Laceration of head	Condition
197684	1.47 (0.97-2.24)	0.0694631	0.99249	Dysuria	Condition
4178431	2.52 (0.929-6.82)	0.06965	0.99249	Cartilage disorder	Condition
201909	0.274 (0.0678-1.11)	0.0696962	0.99249	Female infertility	Condition
4028253	2.51 (0.924-6.82)	0.0710818	0.99249	Neoplasm of digestive system	Condition
4188331	1.71 (0.953-3.06)	0.0722168	0.99249	Chronic pulmonary edema	Condition
437851	2.16 (0.932-5.01)	0.0727002	0.99249	Open angle with borderline intraocular pressure	Condition
4310235	2.28 (0.926-5.63)	0.0728513	0.99249	Reduced mobility	Condition
4115171	1.55 (0.958-2.49)	0.0743916	0.99249	Pain in right lower limb	Condition
134460	1.78 (0.943-3.38)	0.0753289	0.99249	Plantar fascial fibromatosis	Condition
434169	0.6 (0.342-1.05)	0.0754089	0.99249	Abnormal findings on diagnostic imaging of breast	Condition
439658	0.169 (0.0236-1.22)	0.0774833	0.99249	Disorder of pregnancy	Condition
40482228	2.29 (0.912-5.73)	0.0778095	0.99249	Imaging of thorax abnormal	Condition
435524	1.84 (0.933-3.62)	0.0783904	0.99249	Sleep disorder	Condition
195083	0.521 (0.252-1.08)	0.0784707	0.99249	Left lower quadrant pain	Condition
254761	1.33 (0.966-1.83)	0.0800883	0.99249	Cough	Condition
4242103	2.44 (0.898-6.61)	0.0804262	0.99249	Osteoarthrosis of the carpometacarpal joint of the thumb	Condition
198571	2.23 (0.904-5.52)	0.0817847	0.99249	Cardiogenic shock	Condition
133729	0.175 (0.0243-1.25)	0.0828018	0.99249	Hyperparathyroidism	Condition
443612	1.84 (0.921-3.67)	0.0841268	0.99249	Chronic kidney disease stage 4	Condition
77025	2.1 (0.902-4.88)	0.0855115	0.99249	Diverticulitis of colon	Condition
78508	1.49 (0.945-2.34)	0.0867099	0.99249	Arthralgia of the ankle and/or foot	Condition
45768812	1.77 (0.916-3.43)	0.0894001	0.99249	Anemia in chronic kidney disease	Condition
4339214	1.94 (0.901-4.19)	0.0900303	0.99249	Secondary pulmonary hypertension	Condition
4215402	2.36 (0.873-6.37)	0.0904694	0.99249	Primary insomnia	Condition
78786	2.07 (0.89-4.8)	0.0912352	0.99249	Pleurisy	Condition
46271075	1.94 (0.899-4.2)	0.091294	0.99249	Acute hypoxemic respiratory failure	Condition
40487064	2.38 (0.869-6.54)	0.0917034	0.99249	Sepsis due to Escherichia coli	Condition
77079	0.183 (0.0254-1.32)	0.0924857	0.99249	Spinal stenosis	Condition
78505	0.424 (0.154-1.17)	0.0966911	0.99249	Localized, primary osteoarthritis of the ankle and/or foot	Condition
444094	0.628 (0.362-1.09)	0.0968692	0.99249	Finding related to pregnancy	Condition
435788	2.02 (0.88-4.64)	0.0971103	0.99249	Disorder of phosphorus metabolism	Condition
441840	1.61 (0.915-2.84)	0.0982638	0.99249	Clinical finding	Condition
4223659	1.38 (0.942-2.01)	0.0983686	0.99249	Fatigue	Condition
133810	2.02 (0.874-4.66)	0.0998336	0.99249	Hyperparathyroidism due to renal insufficiency	Condition
253796	2 (0.875-4.58)	0.100453	0.99249	Pneumothorax	Condition
435262	1.75 (0.895-3.41)	0.102212	0.99249	Primary open angle glaucoma	Condition
4231770	2.3 (0.843-6.27)	0.103859	0.99249	Hereditary thrombophilia	Condition
257007	1.46 (0.925-2.3)	0.103862	0.99249	Allergic rhinitis	Condition
4193704	1.35 (0.94-1.93)	0.104229	0.99249	Type 2 diabetes mellitus without complication	Condition
4181751	0.196 (0.0273-1.41)	0.105848	0.99249	Gestation period, 19 weeks	Condition
434170	0.317 (0.0783-1.28)	0.107002	0.99249	Atypical squamous cells of undetermined significance on cervical Papanicolaou smear	Condition
316822	1.64 (0.899-2.98)	0.107337	0.99249	Heart murmur	Condition
135772	2.17 (0.843-5.57)	0.108283	0.99249	Goiter	Condition
134668	0.199 (0.0278-1.43)	0.108377	0.99249	Chronic maxillary sinusitis	Condition
43530950	0.478 (0.194-1.18)	0.109652	0.99249	Complication occurring during pregnancy	Condition
80502	1.41 (0.925-2.15)	0.109792	0.99249	Osteoporosis	Condition
375415	1.45 (0.919-2.29)	0.109941	0.99249	Injury of head	Condition
4035415	0.199 (0.0275-1.44)	0.110481	0.99249	Tear of meniscus of knee	Condition
139099	2.11 (0.842-5.3)	0.111115	0.99249	Ingrowing nail	Condition
4245842	0.202 (0.0282-1.45)	0.11157	0.99249	Umbilical hernia	Condition
441641	0.442 (0.161-1.21)	0.111773	0.99249	Delivery normal	Condition
4338120	2.06 (0.844-5.01)	0.112434	0.99249	Altered bowel function	Condition
321318	1.56 (0.9-2.71)	0.113147	0.99249	Angina pectoris	Condition
444130	2.06 (0.841-5.02)	0.114285	0.99249	Injury of foot	Condition
141253	1.58 (0.892-2.8)	0.116611	0.99249	Disorder of thyroid gland	Condition
36712695	0.21 (0.0292-1.5)	0.120042	0.99249	Suspected fetal abnormality affecting management of mother	Condition
440529	1.76 (0.86-3.6)	0.121977	0.99249	Abnormal findings on diagnostic imaging of urinary organs	Condition
435243	0.212 (0.0296-1.51)	0.122057	0.99249	Alcohol dependence	Condition
77646	1.51 (0.896-2.54)	0.122179	0.99249	Disorder of bone and articular cartilage	Condition
261325	1.64 (0.875-3.07)	0.12261	0.99249	Pulmonary emphysema	Condition
438398	1.53 (0.89-2.64)	0.123748	0.99249	Leukocytosis	Condition
77421	2.05 (0.821-5.11)	0.124509	0.99249	Open wound of hand except fingers without complication	Condition
441628	0.212 (0.0293-1.53)	0.124523	0.99249	Menopausal and postmenopausal disorders	Condition
4174506	0.214 (0.0297-1.54)	0.125789	0.99249	Gestation period, 11 weeks	Condition
4112752	2.18 (0.801-5.92)	0.127126	0.99249	Basal cell carcinoma of skin	Condition
141375	1.68 (0.861-3.29)	0.127522	0.99249	Hypertrophic condition of skin	Condition
196734	2.18 (0.8-5.95)	0.127666	0.99249	Disorder of prostate	Condition
43530605	2.23 (0.79-6.26)	0.129912	0.99249	Pulmonary embolism with pulmonary infarction	Condition
42536696	2.16 (0.795-5.85)	0.131193	0.99249	Contusion of head	Condition
256451	1.52 (0.881-2.63)	0.132638	0.99249	Bronchitis	Condition
380378	1.69 (0.851-3.36)	0.133439	0.99249	Epilepsy	Condition
40481919	1.54 (0.873-2.72)	0.135679	0.99249	Coronary atherosclerosis	Condition
43531578	1.57 (0.867-2.85)	0.136055	0.99249	Chronic kidney disease due to type 2 diabetes mellitus	Condition
4111412	0.47 (0.174-1.27)	0.137715	0.99249	Tricuspid incompetence, non-rheumatic	Condition
255841	2.01 (0.798-5.06)	0.138424	0.99249	Chronic bronchitis	Condition
372629	1.99 (0.8-4.93)	0.139153	0.99249	Nonexudative age-related macular degeneration	Condition
4330445	0.421 (0.133-1.33)	0.139663	0.99249	Pleuritic pain	Condition
432881	2.15 (0.778-5.94)	0.140132	0.99249	Pancytopenia	Condition
196436	1.54 (0.867-2.75)	0.140446	0.99249	Internal hemorrhoids	Condition
4194160	1.95 (0.801-4.76)	0.141179	0.99249	Thyroid function tests abnormal	Condition
4165998	1.95 (0.799-4.78)	0.142365	0.99249	Generalized enlarged lymph nodes	Condition
4322175	1.71 (0.834-3.51)	0.142734	0.99249	Late effect of complications of procedure	Condition
4233565	1.6 (0.852-2.99)	0.144134	0.99249	Severe protein-calorie malnutrition (Gomez: less than 60% of standard weight)	Condition
4155909	0.515 (0.211-1.26)	0.144198	0.99249	Anesthesia of skin	Condition
440704	0.345 (0.0829-1.44)	0.144522	0.99249	Chronic pain syndrome	Condition
29735	1.87 (0.806-4.34)	0.144868	0.99249	Candidiasis of mouth	Condition
374923	1.96 (0.791-4.85)	0.145867	0.99249	Bell's palsy	Condition
81454	1.97 (0.789-4.94)	0.146219	0.99249	Injury of finger	Condition
3655355	1.61 (0.845-3.07)	0.147694	0.99249	Erectile dysfunction	Condition
37119138	1.54 (0.852-2.78)	0.153396	0.99249	Iron deficiency anemia due to blood loss	Condition
4216644	0.24 (0.0335-1.71)	0.154388	0.99249	Rectal polyp	Condition
4014295	0.59 (0.286-1.22)	0.15517	0.99249	Single live birth	Condition
4115170	0.24 (0.0335-1.73)	0.156595	0.99249	Pain in right arm	Condition
201620	0.624 (0.325-1.2)	0.156924	0.99249	Kidney stone	Condition
4102183	0.49 (0.182-1.32)	0.159032	0.99249	Borderline glaucoma	Condition
4268911	1.73 (0.806-3.72)	0.159037	0.99249	Disorientated	Condition
4336254	2.05 (0.753-5.57)	0.159989	0.99249	Dystrophia unguium	Condition
200219	1.27 (0.911-1.76)	0.160016	0.99249	Abdominal pain	Condition
4303233	1.8 (0.793-4.08)	0.160363	0.99249	Gastric polyp	Condition
196061	2.08 (0.747-5.78)	0.161015	0.99249	Benign neoplasm of stomach	Condition
43530807	1.49 (0.848-2.63)	0.164685	0.99249	Allergic disposition	Condition
4146581	1.58 (0.828-3.01)	0.165128	0.99249	Mild intermittent asthma	Condition
195769	0.249 (0.0348-1.79)	0.167022	0.99249	Submucous leiomyoma of uterus	Condition
199866	0.488 (0.175-1.36)	0.169973	0.99249	Acute gastritis	Condition
434500	1.88 (0.762-4.64)	0.170456	0.99249	Closed fracture of neck of femur	Condition
433811	1.57 (0.822-3.01)	0.171399	0.99249	Hydronephrosis	Condition
435510	1.89 (0.759-4.71)	0.171555	0.99249	Hypocalcemia	Condition
439894	2.23 (0.704-7.06)	0.172535	0.99249	Post-term pregnancy - delivered	Condition
40484102	1.5 (0.838-2.68)	0.173114	0.99249	Abnormal finding on evaluation procedure	Condition
315296	1.48 (0.841-2.6)	0.173847	0.99249	Preinfarction syndrome	Condition
80189	1.56 (0.821-2.98)	0.173915	0.99249	Displacement of lumbar intervertebral disc without myelopathy	Condition
321052	1.45 (0.847-2.5)	0.174838	0.99249	Peripheral vascular disease	Condition
73564	2.06 (0.725-5.84)	0.174879	0.99249	Full thickness rotator cuff tear	Condition
436962	1.35 (0.873-2.1)	0.175382	0.99249	Insomnia	Condition
436747	1.88 (0.753-4.71)	0.1759	0.99249	Legal termination of pregnancy without complication	Condition
75650	1.61 (0.807-3.21)	0.17671	0.99249	Proteinuria	Condition
36713126	0.258 (0.0362-1.84)	0.176895	0.99249	Blepharitis of left eyelid	Condition
44782429	1.45 (0.845-2.5)	0.17699	0.99249	Chronic kidney disease due to hypertension	Condition
372887	1.41 (0.855-2.33)	0.177645	0.99249	Disorder of brain	Condition
378253	1.27 (0.897-1.79)	0.178969	0.99249	Headache	Condition
4077577	1.79 (0.764-4.22)	0.179743	0.99249	Moderate recurrent major depression	Condition
444114	0.261 (0.0365-1.87)	0.181504	0.99249	Maternal AND/OR fetal condition affecting labor AND/OR delivery	Condition
4182562	0.507 (0.188-1.37)	0.181624	0.99249	Lower abdominal pain	Condition
46273463	1.54 (0.818-2.89)	0.181814	0.99249	Upper respiratory tract infection due to Influenza	Condition
4128329	0.459 (0.146-1.44)	0.182522	0.99249	Menopause present	Condition
4131963	1.84 (0.75-4.52)	0.182999	0.99249	Drusen stage macular degeneration	Condition
314658	1.38 (0.856-2.24)	0.184418	0.99249	Cardiomegaly	Condition
4132434	0.388 (0.0952-1.58)	0.186048	0.99249	Gestation period, 8 weeks	Condition
193782	1.68 (0.775-3.62)	0.189642	0.99249	End-stage renal disease	Condition
4197245	0.462 (0.146-1.47)	0.189881	0.99249	Gestation period, 12 weeks	Condition
4289526	1.74 (0.759-4.01)	0.190178	0.99249	Nonulcer dyspepsia	Condition
4140164	0.394 (0.0975-1.59)	0.190675	0.99249	Disorder of sacrococcygeal spine	Condition
46273370	1.4 (0.845-2.33)	0.191064	0.99249	Abnormal chest sounds	Condition
42537730	0.514 (0.189-1.4)	0.193079	0.99249	Coronary artery graft present	Condition
373499	0.272 (0.038-1.94)	0.194277	0.99249	Disorder of eye region	Condition
437969	1.95 (0.71-5.37)	0.195167	0.99249	Talipes planus	Condition
255919	1.53 (0.803-2.92)	0.195524	0.99249	Finding of head and neck region	Condition
195562	1.33 (0.864-2.04)	0.196169	0.99249	Hemorrhoids	Condition
259848	0.637 (0.321-1.27)	0.197917	0.99249	Chronic rhinitis	Condition
375827	2.13 (0.671-6.79)	0.19892	0.99249	Acute non-suppurative otitis media - serous	Condition
4051642	0.399 (0.098-1.63)	0.200165	0.99249	Gestation period, 20 weeks	Condition
440083	0.276 (0.0386-1.98)	0.200202	0.99249	Acute stress disorder	Condition
376208	1.31 (0.866-1.99)	0.200719	0.99249	Disorder of soft tissue	Condition
441838	0.267 (0.0353-2.02)	0.201433	0.99249	Personality disorder	Condition
4223938	0.587 (0.259-1.33)	0.201635	0.99249	Dizziness	Condition
140168	1.64 (0.766-3.51)	0.202611	0.99249	Psoriasis	Condition
27674	1.33 (0.858-2.05)	0.203639	0.99249	Nausea and vomiting	Condition
442105	0.279 (0.0391-2)	0.203703	0.99249	Benign neoplasm of soft tissue	Condition
442793	1.44 (0.82-2.53)	0.204	0.99249	Complication due to diabetes mellitus	Condition
4218813	0.474 (0.15-1.5)	0.204683	0.99249	Third trimester pregnancy	Condition
193326	1.53 (0.793-2.95)	0.2049	0.99249	Urge incontinence of urine	Condition
440320	1.6 (0.769-3.34)	0.207412	0.99249	Infection due to Escherichia coli	Condition
437233	1.9 (0.696-5.2)	0.210042	0.99249	Multiple myeloma	Condition
439392	1.78 (0.722-4.38)	0.21074	0.99249	Primary malignant neoplasm	Condition
4332246	1.69 (0.743-3.85)	0.210779	0.99249	Aneurysm	Condition
4130851	1.46 (0.807-2.63)	0.211594	0.99249	Injury of upper extremity	Condition
137053	0.566 (0.231-1.39)	0.213076	0.99249	Seborrheic dermatitis	Condition
4322024	1.51 (0.79-2.88)	0.213451	0.99249	Pulmonary hypertension	Condition
4282096	1.27 (0.873-1.84)	0.213555	0.99249	Major depression, single episode	Condition
762296	0.483 (0.153-1.52)	0.214306	0.99249	Pain in right hand	Condition
4110815	1.38 (0.828-2.31)	0.216517	0.99249	Sensorineural hearing loss, bilateral	Condition
4057826	2.06 (0.655-6.46)	0.217014	0.99249	Irritable bowel syndrome with diarrhea	Condition
193322	0.652 (0.329-1.29)	0.21915	0.99249	Right lower quadrant pain	Condition
45763854	1.89 (0.684-5.23)	0.219659	0.99249	Chronic kidney disease stage 3A	Condition
4272240	1.33 (0.843-2.1)	0.220049	0.99249	Malaise	Condition
4168694	1.42 (0.81-2.49)	0.220597	0.99249	Lung field abnormal	Condition
77234	0.665 (0.346-1.28)	0.220707	0.99249	Benign neoplasm of colon	Condition
36716935	1.89 (0.682-5.22)	0.221425	0.99249	Acquired absence of cervix and uterus	Condition
4274955	0.292 (0.0407-2.1)	0.221712	0.99249	Gestation period, 22 weeks	Condition
46271022	1.35 (0.834-2.17)	0.223915	0.99249	Chronic kidney disease	Condition
81723	2.07 (0.638-6.71)	0.225894	0.99249	Contusion of hand	Condition
75911	1.54 (0.766-3.09)	0.226125	0.99249	Acquired hallux valgus	Condition
4266809	1.5 (0.778-2.9)	0.226169	0.99249	Diverticular disease	Condition
442256	1.54 (0.765-3.09)	0.226923	0.99249	Disorder of bursa of shoulder region	Condition
81893	2.02 (0.644-6.33)	0.228409	0.99249	Ulcerative colitis	Condition
24134	0.762 (0.489-1.19)	0.229032	0.99249	Neck pain	Condition
200779	0.496 (0.158-1.56)	0.229643	0.99249	Polyp of corpus uteri	Condition
201340	0.702 (0.394-1.25)	0.231223	0.99249	Gastritis	Condition
192359	0.299 (0.0414-2.17)	0.232243	0.99249	Renal failure syndrome	Condition
4168700	1.46 (0.786-2.7)	0.232257	0.99249	Localized enlarged lymph nodes	Condition
45768964	1.84 (0.675-5.01)	0.233443	0.99249	Uncomplicated moderate persistent asthma	Condition
437541	0.604 (0.264-1.38)	0.234026	0.99249	Glaucoma	Condition
379031	0.303 (0.0423-2.17)	0.234723	0.99249	Pain in eye	Condition
444445	1.64 (0.725-3.71)	0.235207	0.99249	Benign neoplasm of skin of lower limb	Condition
72418	1.54 (0.754-3.14)	0.235979	0.99249	Scoliosis deformity of spine	Condition
196735	2.02 (0.628-6.49)	0.238543	0.99249	Acute pyelonephritis without medullary necrosis	Condition
136057	0.585 (0.24-1.43)	0.239146	0.99249	Benign neoplasm of skin of trunk	Condition
4347174	0.305 (0.0422-2.2)	0.239363	0.99249	Synovial cyst of knee	Condition
76725	1.82 (0.671-4.94)	0.239621	0.99249	Anal fissure	Condition
195321	0.547 (0.2-1.5)	0.239932	0.99249	Postmenopausal bleeding	Condition
4306267	1.65 (0.716-3.79)	0.240893	0.99249	Coag./bleeding tests abnormal	Condition
201688	1.98 (0.63-6.23)	0.242475	0.99249	Delay when starting to pass urine	Condition
136773	0.436 (0.108-1.76)	0.242524	0.99249	Rosacea	Condition
4353709	1.7 (0.693-4.17)	0.246539	0.99249	Intracerebral vascular finding	Condition
440360	0.313 (0.0437-2.24)	0.247522	0.99249	Pure hyperglyceridemia	Condition
78200	1.97 (0.624-6.2)	0.248295	0.99249	Benign mammary dysplasia	Condition
46273539	1.81 (0.66-4.95)	0.249203	0.99249	Acute bronchospasm	Condition
4111409	0.509 (0.161-1.61)	0.249905	0.99249	Aortic incompetence, non-rheumatic	Condition
375545	0.689 (0.364-1.3)	0.251777	0.99249	Cataract	Condition
4027384	0.583 (0.231-1.47)	0.25361	0.99249	Inflammatory disorder	Condition
444239	1.38 (0.793-2.39)	0.255745	0.99249	Postprocedural state finding	Condition
434056	1.63 (0.701-3.81)	0.256124	0.99249	Late effects of cerebrovascular disease	Condition
318772	1.69 (0.68-4.2)	0.258235	0.99249	Disorder of pericardium	Condition
4192174	1.6 (0.708-3.6)	0.258848	0.99249	Illness	Condition
45769461	0.322 (0.0449-2.3)	0.258885	0.99249	Non-rheumatic mitral valve disease	Condition
375824	0.449 (0.111-1.81)	0.260292	0.99249	Abnormal auditory perception	Condition
4307820	0.673 (0.338-1.34)	0.261151	0.99249	Unplanned pregnancy	Condition
4090425	0.636 (0.289-1.4)	0.262454	0.99249	Altered sensation of skin	Condition
4288544	0.565 (0.208-1.54)	0.262805	0.99249	Inguinal hernia	Condition
432447	0.323 (0.0447-2.34)	0.263502	0.99249	Atypical glandular cells on cervical Papanicolaou smear	Condition
43021237	1.6 (0.699-3.68)	0.265103	0.99249	Secondary erectile dysfunction	Condition
40483107	0.692 (0.362-1.32)	0.26569	0.99249	Inflamed seborrheic keratosis	Condition
141104	0.329 (0.046-2.35)	0.267446	0.99249	Intervertebral disc disorder of lumbar region with myelopathy	Condition
443524	1.67 (0.673-4.12)	0.269473	0.99249	Mixed urinary incontinence	Condition
432545	1.49 (0.732-3.05)	0.269878	0.99249	Bacterial infectious disease	Condition
435796	1.37 (0.783-2.4)	0.270218	0.99249	Dehydration	Condition
314131	1.36 (0.787-2.36)	0.270312	0.99249	Degeneration of cervical intervertebral disc	Condition
4291025	1.9 (0.606-5.97)	0.270344	0.99249	Arthritis	Condition
4067069	1.9 (0.605-5.98)	0.270954	0.99249	Callosity	Condition
35624213	1.75 (0.644-4.78)	0.271248	0.99249	Secondary cataract	Condition
37206607	0.331 (0.0462-2.38)	0.271592	0.99249	Overactive bladder	Condition
36715916	1.75 (0.643-4.79)	0.272333	0.99249	Internal hemorrhoids grade I	Condition
198985	1.9 (0.602-6.01)	0.273573	0.99249	Primary malignant neoplasm of kidney	Condition
432585	0.457 (0.112-1.86)	0.274112	0.99249	Blood coagulation disorder	Condition
4163710	1.75 (0.642-4.76)	0.27483	0.99249	Dilated cardiomyopathy	Condition
4117713	1.75 (0.64-4.76)	0.276535	0.99249	Ankle joint effusion	Condition
45766714	0.773 (0.487-1.23)	0.276727	0.99249	Inflammatory dermatosis	Condition
4113821	0.695 (0.361-1.34)	0.276871	0.99249	Anxiety state	Condition
74728	0.337 (0.0469-2.42)	0.279402	0.99249	Synovitis and tenosynovitis	Condition
434004	0.529 (0.167-1.68)	0.279615	0.99249	Hypervolemia	Condition
197672	1.36 (0.778-2.39)	0.279618	0.99249	Urinary incontinence	Condition
31610	1.41 (0.758-2.61)	0.280554	0.99249	Disorder of esophagus	Condition
373478	0.688 (0.349-1.36)	0.280699	0.99249	Presbyopia	Condition
4012368	0.603 (0.24-1.51)	0.281655	0.99249	Increased frequency of urination	Condition
315286	1.36 (0.779-2.36)	0.281739	0.99249	Chronic ischemic heart disease	Condition
194526	0.461 (0.113-1.89)	0.281949	0.99249	Injury of trunk	Condition
42537251	1.88 (0.595-5.93)	0.282097	0.99249	Polyp of nasal cavity and/or nasal sinus	Condition
377861	1.53 (0.705-3.31)	0.283254	0.99249	Disorder of refraction AND/OR accommodation	Condition
4001450	0.615 (0.252-1.5)	0.285225	0.99249	Lumbago with sciatica	Condition
312327	0.465 (0.114-1.9)	0.285357	0.99249	Acute myocardial infarction	Condition
4152384	1.49 (0.718-3.07)	0.285873	0.99249	Non-rheumatic aortic sclerosis	Condition
138225	1.65 (0.657-4.14)	0.286803	0.99249	Disorder of sebaceous gland	Condition
28060	0.47 (0.115-1.92)	0.293203	0.99249	Streptococcal sore throat	Condition
4145825	1.44 (0.73-2.83)	0.294898	0.99249	Anorectal disorder	Condition
4209423	0.711 (0.374-1.35)	0.296342	0.99249	Nicotine dependence	Condition
4049623	1.85 (0.584-5.83)	0.296373	0.99249	Moderate major depression, single episode	Condition
134438	0.478 (0.119-1.92)	0.298631	0.99249	Contact dermatitis	Condition
4195085	0.623 (0.256-1.52)	0.298632	0.99249	Nasal congestion	Condition
320536	0.783 (0.494-1.24)	0.298655	0.99249	Electrocardiogram abnormal	Condition
4043371	1.29 (0.8-2.07)	0.298688	0.99249	Inflammatory disorder of digestive tract	Condition
196163	1.85 (0.579-5.9)	0.299446	0.99249	Cervicitis and endocervicitis	Condition
200447	1.84 (0.583-5.78)	0.299652	0.99249	Gastrointestinal complication	Condition
133794	0.353 (0.0493-2.53)	0.300161	0.99249	Chronic gingivitis	Condition
192963	0.545 (0.173-1.72)	0.301116	0.99249	Disorder of pancreas	Condition
4049621	0.353 (0.0491-2.54)	0.301141	0.99249	Gestation period, 16 weeks	Condition
4311629	0.354 (0.0496-2.53)	0.301201	0.99249	Impaired glucose tolerance	Condition
374375	1.27 (0.805-2.02)	0.301734	0.99249	Impacted cerumen	Condition
4084768	0.354 (0.0493-2.55)	0.302629	0.99249	Uncertain viability of pregnancy	Condition
4126571	0.354 (0.0493-2.55)	0.302629	0.99249	Fetal problem	Condition
439082	0.356 (0.0498-2.54)	0.302893	0.99249	Menopausal syndrome	Condition
73008	0.544 (0.171-1.74)	0.303617	0.99249	Enthesopathy	Condition
133727	0.354 (0.0485-2.57)	0.304687	0.99249	Thyrotoxicosis without goiter or other cause	Condition
437827	0.81 (0.541-1.21)	0.305405	0.99249	Pure hypercholesterolemia	Condition
379010	0.481 (0.119-1.95)	0.306232	0.99249	Epiretinal membrane	Condition
79864	1.31 (0.782-2.18)	0.307252	0.99249	Hematuria syndrome	Condition
443601	0.481 (0.118-1.96)	0.307863	0.99249	Chronic kidney disease stage 2	Condition
4149084	0.712 (0.369-1.37)	0.310146	0.99249	Vaginitis	Condition
437246	1.33 (0.767-2.31)	0.310401	0.99249	Vitamin B deficiency	Condition
4094448	0.552 (0.174-1.75)	0.311426	0.99249	Pregnancy test negative	Condition
195771	0.484 (0.118-1.97)	0.311523	0.99249	Secondary diabetes mellitus	Condition
198803	1.29 (0.787-2.11)	0.311747	0.99249	Benign prostatic hyperplasia	Condition
4185780	0.361 (0.0502-2.6)	0.311823	0.99249	Gestation period, 21 weeks	Condition
314369	0.359 (0.0493-2.62)	0.312417	0.99249	Malignant hypertensive heart disease without congestive heart failure	Condition
4319447	0.362 (0.0502-2.61)	0.312733	0.99249	Urolithiasis	Condition
374360	1.52 (0.673-3.44)	0.312739	0.99249	Disorder of optic nerve	Condition
4236484	0.677 (0.317-1.44)	0.31301	0.99249	Paresthesia	Condition
317898	1.6 (0.641-4.01)	0.313057	0.99249	Malignant essential hypertension	Condition
442108	1.53 (0.669-3.5)	0.31326	0.99249	Benign neoplasm of cecum	Condition
372912	0.36 (0.0493-2.63)	0.313514	0.99249	Visual discomfort	Condition
136184	0.547 (0.169-1.77)	0.314595	0.99249	Pruritus of skin	Condition
31821	0.485 (0.118-2)	0.316246	0.99249	Disorder of endocrine system	Condition
197236	0.727 (0.39-1.36)	0.316527	0.99249	Uterine leiomyoma	Condition
377888	1.53 (0.667-3.49)	0.316783	0.99249	Conductive hearing loss	Condition
135473	0.362 (0.0495-2.65)	0.317449	0.99249	Dermatophytosis	Condition
194101	0.366 (0.051-2.63)	0.318076	0.99249	Uterine size for dates discrepancy	Condition
432588	0.367 (0.051-2.64)	0.319101	0.99249	Megaloblastic anemia due to vitamin B>12< deficiency	Condition
4041280	0.653 (0.282-1.51)	0.319131	0.99249	Postpartum finding	Condition
81379	1.58 (0.641-3.89)	0.320985	0.99249	Lateral epicondylitis	Condition
760895	0.37 (0.0518-2.64)	0.321285	0.99249	Lump in left breast	Condition
4059049	0.686 (0.325-1.45)	0.322859	0.99249	Mammography abnormal	Condition
434622	1.61 (0.626-4.14)	0.323397	0.99249	Deficiency anemias	Condition
434547	0.558 (0.175-1.78)	0.324786	0.99249	Complication of surgical procedure	Condition
435515	1.34 (0.746-2.42)	0.325184	0.99249	Hypo-osmolality and or hyponatremia	Condition
316127	1.28 (0.779-2.12)	0.326471	0.99249	Vitreous opacities	Condition
379805	1.34 (0.747-2.4)	0.326856	0.99249	Myopia	Condition
138387	1.56 (0.641-3.8)	0.326947	0.99249	Thyrotoxicosis	Condition
4281109	1.56 (0.641-3.8)	0.327039	0.99249	Autoimmune thyroiditis	Condition
762297	0.762 (0.442-1.31)	0.327407	0.99249	Pain in right knee	Condition
441701	1.65 (0.607-4.47)	0.327425	0.99249	Sprain of hip	Condition
442077	1.21 (0.824-1.78)	0.327905	0.99249	Anxiety disorder	Condition
4027663	0.375 (0.0523-2.69)	0.328596	0.99249	Peptic ulcer	Condition
133228	0.566 (0.18-1.79)	0.331784	0.99249	Dental caries	Condition
4166231	1.76 (0.562-5.51)	0.332084	0.99249	Genetic predisposition	Condition
440674	0.609 (0.223-1.66)	0.332747	0.99249	Gout	Condition
377286	0.377 (0.0521-2.72)	0.333017	0.99249	Visual field defect	Condition
374924	1.78 (0.553-5.73)	0.333309	0.99249	Generalized convulsive epilepsy	Condition
440457	1.77 (0.555-5.65)	0.333776	0.99249	Threatened miscarriage	Condition
192667	0.654 (0.277-1.55)	0.33387	0.99249	Atrophic gastritis	Condition
81611	1.32 (0.753-2.31)	0.333936	0.99249	Diverticular disease of colon	Condition
4271013	0.731 (0.386-1.38)	0.334704	0.99249	Melanocytic nevus	Condition
40481327	0.379 (0.0527-2.73)	0.33528	0.99249	Acquired absence of all teeth	Condition
4171919	1.55 (0.634-3.81)	0.335984	0.99249	Localized swelling, mass and lump, lower limb	Condition
4242574	0.381 (0.0532-2.73)	0.336701	0.99249	Intertrigo	Condition
44783760	0.614 (0.226-1.66)	0.33692	0.99249	Mammographic calcification of breast	Condition
376125	0.505 (0.125-2.04)	0.337718	0.99249	Disorder of eyelid	Condition
4168666	1.65 (0.591-4.59)	0.339967	0.99249	Cerebral degeneration	Condition
441830	1.76 (0.551-5.6)	0.340725	0.99249	Disorder of fluid AND/OR electrolyte	Condition
437579	1.64 (0.592-4.55)	0.341155	0.99249	Paroxysmal ventricular tachycardia	Condition
193402	0.384 (0.0534-2.76)	0.341189	0.99249	Bacterial enteritis	Condition
4284982	1.74 (0.554-5.5)	0.341912	0.99249	Calculus of bile duct without obstruction	Condition
443730	1.57 (0.618-4)	0.34255	0.99249	Disorder of nervous system due to diabetes mellitus	Condition
438542	0.385 (0.0535-2.77)	0.342748	0.99249	Gestation less than 24 weeks	Condition
435875	0.507 (0.125-2.07)	0.34334	0.99249	Complication of pregnancy, childbirth and/or the puerperium	Condition
434327	0.386 (0.0537-2.77)	0.343607	0.99249	Cannabis abuse	Condition
317302	1.56 (0.623-3.89)	0.343823	0.99249	Sinus node dysfunction	Condition
314054	0.612 (0.222-1.69)	0.343874	0.99249	Aortic valve disorder	Condition
134057	1.46 (0.668-3.18)	0.344105	0.99249	Disorder of cardiovascular system	Condition
4110961	1.54 (0.628-3.8)	0.344379	0.99249	Generalized ischemic myocardial dysfunction	Condition
197444	0.382 (0.0519-2.81)	0.344603	0.99249	Vascular complication of medical care	Condition
4153380	0.645 (0.26-1.6)	0.344906	0.99249	Disorder of carotid artery	Condition
762294	0.674 (0.297-1.53)	0.346408	0.99249	Pain in right foot	Condition
432875	0.385 (0.0526-2.81)	0.346526	0.99249	Anemia due to chronic blood loss	Condition
40321716	1.62 (0.593-4.44)	0.346634	0.99249	Secondary thrombocytopenia	Condition
198520	1.54 (0.626-3.78)	0.34825	0.99249	Lumbar spondylosis with myelopathy	Condition
374060	0.572 (0.178-1.84)	0.349808	0.99249	Acute ill-defined cerebrovascular disease	Condition
436238	1.48 (0.651-3.35)	0.350352	0.99249	Elevated levels of transaminase & lactic acid dehydrogenase	Condition
439150	1.56 (0.614-3.94)	0.351024	0.99249	Hypersomnia with sleep apnea	Condition
439407	0.742 (0.395-1.39)	0.351591	0.99249	Disorder of nasal cavity	Condition
44783027	0.514 (0.127-2.09)	0.352778	0.99249	Injury of face and neck	Condition
442019	1.39 (0.692-2.8)	0.352785	0.99249	Complication of procedure	Condition
261600	1.61 (0.588-4.43)	0.352924	0.99249	Acute pulmonary edema	Condition
43021779	1.72 (0.547-5.41)	0.352965	0.99249	Hearing loss of left ear	Condition
36684319	1.49 (0.64-3.49)	0.353178	0.99249	Adjustment disorder with mixed anxiety and depressed mood	Condition
78619	1.54 (0.617-3.85)	0.354334	0.99249	Contusion of knee	Condition
40481089	1.44 (0.666-3.11)	0.354779	0.99249	Embolism from thrombosis of vein of lower extremity	Condition
75617	0.393 (0.0539-2.86)	0.356281	0.99249	Degenerative joint disease involving multiple joints	Condition
312998	0.625 (0.23-1.7)	0.356731	0.99249	Pain in thoracic spine	Condition
381001	0.396 (0.0552-2.84)	0.35694	0.99249	Subjective visual disturbance	Condition
438557	0.581 (0.182-1.85)	0.357182	0.99249	Abnormal glucose level	Condition
80824	1.53 (0.613-3.84)	0.36004	0.99249	Senile osteoporosis	Condition
141941	1.25 (0.778-1.99)	0.360652	0.99249	Cervical spondylosis without myelopathy	Condition
4158911	0.399 (0.0555-2.86)	0.360741	0.99249	Non-rheumatic heart valve disorder	Condition
378756	0.398 (0.0551-2.87)	0.360758	0.99249	Conjunctival hemorrhage	Condition
4141360	1.48 (0.64-3.4)	0.360811	0.99249	Chronic atrial fibrillation	Condition
45757435	1.71 (0.54-5.39)	0.362534	0.99249	Mild nonproliferative retinopathy due to type 2 diabetes mellitus	Condition
438720	1.27 (0.76-2.12)	0.362853	0.99249	Mixed hyperlipidemia	Condition
764123	1.21 (0.805-1.8)	0.364698	0.99249	Atherosclerosis of coronary artery without angina pectoris	Condition
133299	1.27 (0.754-2.15)	0.36476	0.99249	Swelling of limb	Condition
4168222	1.32 (0.726-2.39)	0.364909	0.99249	Intra-abdominal and pelvic swelling, mass and lump	Condition
4329041	1.22 (0.796-1.86)	0.365321	0.99249	Pain	Condition
434610	1.29 (0.741-2.26)	0.365442	0.99249	Hyperkalemia	Condition
259153	1.37 (0.693-2.71)	0.365558	0.99249	Pain in throat	Condition
40481101	0.525 (0.13-2.13)	0.366609	0.99249	Erythema of skin	Condition
192279	1.61 (0.571-4.57)	0.366949	0.99249	Disorder of kidney due to diabetes mellitus	Condition
138525	1.21 (0.797-1.85)	0.36702	0.99249	Pain in limb	Condition
261881	1.71 (0.529-5.54)	0.370119	0.99249	Trauma and postoperative pulmonary insufficiency	Condition
80242	0.406 (0.0566-2.91)	0.370169	0.99249	Current tear of medial cartilage AND/OR meniscus of knee	Condition
194079	1.69 (0.534-5.37)	0.371146	0.99249	Post-surgical malabsorption	Condition
4302555	1.7 (0.531-5.45)	0.37164	0.99249	Menorrhagia	Condition
320136	0.528 (0.13-2.15)	0.371988	0.99249	Disorder of respiratory system	Condition
37016349	1.29 (0.734-2.27)	0.374994	0.99249	Hyperglycemia due to type 2 diabetes mellitus	Condition
201070	0.408 (0.0563-2.96)	0.375749	0.99249	Cholelithiasis AND cholecystitis without obstruction	Condition
141323	0.412 (0.0574-2.96)	0.377663	0.99249	Acute maxillary sinusitis	Condition
75091	0.414 (0.0574-2.98)	0.380977	0.99249	Closed fracture of carpal bone	Condition
40481385	0.598 (0.189-1.89)	0.381038	0.99249	Imaging of abdomen abnormal	Condition
4273560	0.533 (0.13-2.19)	0.382099	0.99249	Premature labor	Condition
442111	1.38 (0.671-2.83)	0.382193	0.99249	Benign neoplasm of ascending colon	Condition
75004	1.38 (0.668-2.85)	0.383831	0.99249	Frank hematuria	Condition
4147183	1.46 (0.622-3.43)	0.383969	0.99249	General symptom	Condition
4344500	0.536 (0.131-2.19)	0.384616	0.99249	Impingement syndrome of shoulder region	Condition
4032787	1.67 (0.526-5.27)	0.385546	0.99249	Hyperosmolarity	Condition
77965	0.599 (0.188-1.91)	0.386637	0.99249	Acquired trigger finger	Condition
80180	1.22 (0.775-1.93)	0.387668	0.99249	Osteoarthritis	Condition
44784105	0.751 (0.391-1.44)	0.390082	0.99249	Injury of free lower limb	Condition
138384	0.75 (0.389-1.45)	0.390906	0.99249	Acquired hypothyroidism	Condition
135930	1.32 (0.696-2.52)	0.391881	0.99249	Musculoskeletal finding	Condition
77635	0.543 (0.134-2.2)	0.391968	0.99249	Disorder of hand	Condition
37017432	1.44 (0.622-3.33)	0.393991	0.99249	Polyneuropathy due to type 2 diabetes mellitus	Condition
4283690	0.424 (0.059-3.05)	0.394189	0.99249	Gestation period, 15 weeks	Condition
256439	1.37 (0.666-2.81)	0.394344	0.99249	Allergic rhinitis due to pollen	Condition
438409	0.424 (0.0589-3.06)	0.394916	0.99249	Attention deficit hyperactivity disorder	Condition
435506	1.49 (0.593-3.76)	0.395747	0.99249	Benign neoplastic disease	Condition
4252872	0.426 (0.0595-3.05)	0.395817	0.99249	Mitral valve prolapse	Condition
372924	1.66 (0.515-5.35)	0.39593	0.99249	Cerebral artery occlusion	Condition
4299417	1.64 (0.52-5.18)	0.397336	0.99249	Basal cell carcinoma of face	Condition
440795	0.427 (0.0594-3.07)	0.397705	0.99249	Complication occurring during labor and delivery	Condition
442355	0.546 (0.134-2.22)	0.398015	0.99249	Gestation period, 37 weeks	Condition
197676	0.715 (0.327-1.56)	0.399759	0.99249	Large liver	Condition
194406	1.32 (0.689-2.53)	0.40181	0.99249	Urinary tract obstruction	Condition
72405	1.35 (0.67-2.72)	0.401951	0.99249	Degenerative joint disease of shoulder region	Condition
4107655	1.55 (0.555-4.33)	0.402957	0.99249	Finding relating to psychosocial functioning	Condition
441073	1.64 (0.513-5.27)	0.403028	0.99249	Complete legal termination of pregnancy	Condition
73241	1.55 (0.551-4.38)	0.404978	0.99249	Anal and rectal polyp	Condition
316999	1.64 (0.513-5.23)	0.405158	0.99249	Conduction disorder of the heart	Condition
195581	0.433 (0.0603-3.11)	0.406028	0.99249	Peritoneal adhesion	Condition
77139	0.551 (0.135-2.25)	0.40661	0.99249	Open wound of finger without complication	Condition
4079749	1.26 (0.729-2.18)	0.407172	0.99249	Osteoarthritis of hip	Condition
316998	0.68 (0.272-1.7)	0.40797	0.99249	Left bundle branch block	Condition
37311319	0.718 (0.327-1.57)	0.408219	0.99249	Hypovolemia	Condition
4224741	1.63 (0.513-5.15)	0.408514	0.99249	Degenerative disorder of macula	Condition
441417	0.434 (0.0599-3.14)	0.408635	0.99249	Incoordination	Condition
79936	0.436 (0.0608-3.13)	0.408785	0.99249	Polyuria	Condition
372309	1.49 (0.581-3.8)	0.409054	0.99249	Mononeuritis	Condition
44784439	0.609 (0.187-1.98)	0.409645	0.99249	Benign hypertensive renal disease with renal failure	Condition
78517	1.56 (0.543-4.47)	0.409855	0.99249	Multiple joint pain	Condition
254061	1.21 (0.766-1.92)	0.410355	0.99249	Pleural effusion	Condition
4204199	1.3 (0.695-2.44)	0.41075	0.99249	Hand pain	Condition
437992	1.47 (0.585-3.7)	0.412121	0.99249	Renal function tests abnormal	Condition
195603	0.441 (0.0615-3.16)	0.414527	0.99249	Vulval and/or perineal noninflammatory disorders	Condition
376112	1.53 (0.547-4.29)	0.416799	0.99249	Polyneuropathy due to diabetes mellitus	Condition
433128	0.559 (0.137-2.28)	0.417151	0.99249	Complication	Condition
432895	0.557 (0.136-2.29)	0.41736	0.99249	Cortical senile cataract	Condition
441678	0.443 (0.0617-3.18)	0.417537	0.99249	Gestation period, 33 weeks	Condition
444070	0.803 (0.473-1.36)	0.417848	0.99249	Tachycardia	Condition
4144111	1.16 (0.814-1.64)	0.418691	0.99249	Gastroesophageal reflux disease without esophagitis	Condition
440358	0.439 (0.0595-3.23)	0.418787	0.99249	Lipoma (clinical)	Condition
200618	0.444 (0.0619-3.18)	0.419052	0.99249	Postoperative shock	Condition
74132	0.562 (0.139-2.27)	0.41911	0.99249	Degeneration of lumbosacral intervertebral disc	Condition
195867	0.765 (0.4-1.47)	0.420273	0.99249	Noninflammatory disorder of the vagina	Condition
23325	1.27 (0.71-2.27)	0.420545	0.99249	Heartburn	Condition
43531681	1.45 (0.584-3.62)	0.421567	0.99249	Acute deep vein thrombosis of lower limb	Condition
374384	1.26 (0.72-2.19)	0.421713	0.99249	Cerebral ischemia	Condition
444206	0.445 (0.0615-3.22)	0.422253	0.99249	Arthropathy of pelvis	Condition
40481920	0.563 (0.139-2.29)	0.422476	0.99249	Periumbilical pain	Condition
4033837	0.627 (0.2-1.96)	0.422906	0.99249	Melanocytic nevus of trunk	Condition
440005	1.6 (0.505-5.1)	0.42356	0.99249	Complication of medical care	Condition
4103703	1.3 (0.682-2.47)	0.427517	0.99249	Melena	Condition
433516	0.688 (0.273-1.74)	0.428741	0.99249	Duodenitis	Condition
78232	1.17 (0.791-1.73)	0.429361	0.99249	Shoulder joint pain	Condition
377889	1.24 (0.727-2.11)	0.431616	0.99249	Hearing loss	Condition
35624677	1.34 (0.644-2.79)	0.432968	0.99249	Sebaceous cyst of skin	Condition
45757639	0.456 (0.0638-3.26)	0.433773	0.99249	Mammographic microcalcification of breast	Condition
443871	0.572 (0.141-2.32)	0.434544	0.99249	Gestation period, 38 weeks	Condition
319843	0.73 (0.331-1.61)	0.434671	0.99249	Mitral valve disorder	Condition
759853	0.457 (0.0638-3.27)	0.435551	0.99249	Cellulitis of right lower limb	Condition
4058388	0.459 (0.0642-3.27)	0.436938	0.99249	Hypertrophic scar	Condition
45770886	1.58 (0.497-5.05)	0.437402	0.99249	Disorder of plasma protein metabolism	Condition
42537304	0.459 (0.0642-3.28)	0.437646	0.99249	Hydronephrosis co-occurrent and due to calculus of kidney and ureter	Condition
4214376	0.724 (0.319-1.64)	0.438427	0.99249	Hyperglycemia	Condition
4083964	0.573 (0.14-2.35)	0.439122	0.99249	Soft tissue injury	Condition
376229	1.48 (0.545-4.05)	0.439973	0.99249	Abnormal involuntary movement	Condition
435517	1.31 (0.658-2.61)	0.441294	0.99249	Acidosis	Condition
201066	0.462 (0.0646-3.31)	0.441911	0.99249	Obstruction of bile duct	Condition
4081648	1.38 (0.607-3.14)	0.441972	0.99249	Acute vaginitis	Condition
376981	1.57 (0.495-5.01)	0.442307	0.99249	Amblyopia	Condition
320128	1.15 (0.809-1.62)	0.442736	0.99249	Essential hypertension	Condition
373503	0.721 (0.312-1.67)	0.44421	0.99249	Transient cerebral ischemia	Condition
4112852	0.464 (0.0648-3.32)	0.444745	0.99249	Benign lipomatous tumor	Condition
443454	1.24 (0.717-2.13)	0.445359	0.99249	Cerebral infarction	Condition
40304526	0.784 (0.42-1.47)	0.446465	0.99249	Nocturia	Condition
45757591	0.58 (0.142-2.36)	0.447521	0.99249	Osteophyte of bone	Condition
439215	0.465 (0.0647-3.35)	0.447528	0.99249	Traumatic injury due to event	Condition
313459	1.27 (0.684-2.36)	0.448502	0.99249	Sleep apnea	Condition
137977	0.467 (0.0652-3.35)	0.449041	0.99249	Jaundice	Condition
443344	1.47 (0.541-3.99)	0.449836	0.99249	Barrett's esophagus	Condition
436353	0.468 (0.0653-3.36)	0.450269	0.99249	Primary malignant neoplasm of upper outer quadrant of female breast	Condition
4002359	1.42 (0.572-3.5)	0.451658	0.99249	Monoclonal gammopathy (clinical)	Condition
192854	0.78 (0.407-1.49)	0.454097	0.99249	Intramural leiomyoma of uterus	Condition
377574	1.47 (0.536-4.03)	0.454921	0.99249	Presbycusis	Condition
438134	0.588 (0.146-2.37)	0.455236	0.99249	Hypersomnia	Condition
432738	1.4 (0.575-3.43)	0.456195	0.99249	Chronic fatigue syndrome	Condition
376115	0.472 (0.0654-3.41)	0.45704	0.99249	Cystoid macular retinal degeneration	Condition
261880	1.17 (0.776-1.76)	0.457118	0.99249	Atelectasis	Condition
312934	1.26 (0.685-2.32)	0.457424	0.99249	Atherosclerosis of aorta	Condition
440424	1.46 (0.538-3.96)	0.457486	0.99249	Aphasia	Condition
379832	1.46 (0.537-3.98)	0.45774	0.99249	Mixed conductive AND sensorineural hearing loss	Condition
195770	0.712 (0.291-1.74)	0.457779	0.99249	Subserous leiomyoma of uterus	Condition
77030	0.759 (0.366-1.57)	0.458274	0.99249	Disorder of breast	Condition
75941	1.54 (0.489-4.87)	0.458925	0.99249	Closed fracture of one rib	Condition
194133	1.14 (0.803-1.63)	0.459144	0.99249	Low back pain	Condition
198964	0.589 (0.145-2.39)	0.459284	0.99249	Chronic hepatitis C	Condition
197304	1.55 (0.486-4.93)	0.459494	0.99249	Ulcer of lower extremity	Condition
37108814	0.688 (0.255-1.86)	0.460482	0.99249	Inconclusive mammography finding	Condition
374027	1.46 (0.534-3.99)	0.460782	0.99249	Lesion of ulnar nerve	Condition
436253	0.473 (0.0648-3.46)	0.461002	0.99249	Sprain of foot	Condition
80767	0.817 (0.476-1.4)	0.462343	0.99249	Breast lump	Condition
200845	1.23 (0.706-2.15)	0.462605	0.99249	Urgent desire to urinate	Condition
444367	1.29 (0.654-2.54)	0.463082	0.99249	Cholelithiasis without obstruction	Condition
26662	0.479 (0.067-3.42)	0.463096	0.99249	Testicular hypofunction	Condition
4297894	0.593 (0.147-2.4)	0.463896	0.99249	Greater trochanteric pain syndrome	Condition
438480	0.481 (0.067-3.44)	0.465842	0.99249	Abnormal glucose tolerance in mother complicating pregnancy, childbirth AND/OR puerperium	Condition
137379	0.479 (0.0661-3.47)	0.46651	0.99249	Musculoskeletal symptom	Condition
319049	1.46 (0.524-4.07)	0.468751	0.99249	Acute respiratory failure	Condition
25297	0.832 (0.506-1.37)	0.469032	0.99249	Acute pharyngitis	Condition
443744	1.53 (0.483-4.85)	0.470124	0.99249	Bunion	Condition
380733	1.23 (0.698-2.17)	0.471133	0.99249	Otalgia	Condition
4178810	0.483 (0.0666-3.5)	0.471182	0.99249	Gastrointestinal complication of procedure	Condition
372448	1.2 (0.735-1.95)	0.471254	0.99249	Loss of consciousness	Condition
42872398	0.484 (0.0672-3.49)	0.471502	0.99249	Maternal obesity complicating pregnancy, childbirth and the puerperium, antepartum	Condition
4320332	0.485 (0.0677-3.48)	0.471632	0.99249	Hydrocele of tunica vaginalis	Condition
432250	1.34 (0.603-2.98)	0.471831	0.99249	Disorder due to infection	Condition
438878	1.32 (0.618-2.81)	0.474129	0.99249	Liver function tests abnormal	Condition
316437	1.45 (0.525-3.99)	0.474233	0.99249	Cerebral atherosclerosis	Condition
77074	0.821 (0.479-1.41)	0.474705	0.99249	Joint pain	Condition
4096682	1.29 (0.645-2.57)	0.474965	0.99249	Bleeding from nose	Condition
45763549	0.601 (0.148-2.44)	0.475845	0.99249	Bilateral tinnitus	Condition
257907	1.18 (0.747-1.87)	0.476166	0.99249	Disorder of lung	Condition
198124	0.485 (0.0656-3.59)	0.478441	0.99249	Kidney disease	Condition
4027396	0.717 (0.285-1.8)	0.478605	0.99249	Peripheral neuritis	Condition
4280726	1.38 (0.565-3.38)	0.478739	0.99249	Seasonal allergic rhinitis	Condition
4101512	1.53 (0.473-4.93)	0.47879	0.99249	Foot problem	Condition
317248	1.39 (0.56-3.43)	0.479022	0.99249	Disorder of hematopoietic structure	Condition
4110192	1.33 (0.607-2.9)	0.479119	0.99249	Cerebral infarction due to thrombosis of cerebral arteries	Condition
136368	1.25 (0.671-2.32)	0.482629	0.99249	Non-toxic multinodular goiter	Condition
200843	0.83 (0.493-1.4)	0.483406	0.99249	Finding of frequency of urination	Condition
4056713	1.5 (0.48-4.71)	0.484328	0.99249	Injury of muscle and tendon of abdomen, lower back and pelvis	Condition
4268895	0.493 (0.068-3.58)	0.484561	0.99249	Female pelvic peritoneal adhesions	Condition
141094	0.491 (0.0666-3.62)	0.485053	0.99249	Lichen	Condition
436677	1.32 (0.604-2.89)	0.485568	0.99249	Adjustment disorder	Condition
440329	0.699 (0.255-1.91)	0.485849	0.99249	Herpes zoster without complication	Condition
198199	0.495 (0.0681-3.6)	0.487262	0.99249	Pyelonephritis	Condition
199074	0.608 (0.15-2.47)	0.487351	0.99249	Acute pancreatitis	Condition
4277749	0.498 (0.0692-3.58)	0.487822	0.99249	Gestation period, 17 weeks	Condition
36717006	1.43 (0.523-3.88)	0.488478	0.99249	Intermittent claudication of bilateral lower limbs co-occurrent and due to atherosclerosis	Condition
73819	1.23 (0.684-2.22)	0.488661	0.99249	Pain of breast	Condition
201965	0.609 (0.149-2.48)	0.489516	0.99249	Shock	Condition
4251306	0.765 (0.358-1.64)	0.489681	0.99249	Stress	Condition
4228802	0.501 (0.0693-3.62)	0.493784	0.99249	Mild recurrent major depression	Condition
432867	1.13 (0.801-1.58)	0.494946	0.99249	Hyperlipidemia	Condition
439254	0.498 (0.0671-3.7)	0.495732	0.99249	Bipolar affective disorder, current episode depression	Condition
4000609	1.18 (0.735-1.89)	0.49623	0.99249	Disorder of upper gastrointestinal tract	Condition
80004	0.613 (0.15-2.51)	0.496404	0.99249	Injury of hand	Condition
81378	0.612 (0.149-2.52)	0.496518	0.99249	Chondromalacia of patella	Condition
381292	1.33 (0.585-3.02)	0.496841	0.99249	Chronic allergic conjunctivitis	Condition
443597	1.22 (0.686-2.18)	0.496871	0.99249	Chronic kidney disease stage 3	Condition
4008576	1.24 (0.662-2.32)	0.50017	0.99249	Diabetes mellitus without complication	Condition
195851	1.49 (0.465-4.79)	0.501802	0.99249	Gastric ulcer without hemorrhage, without perforation AND without obstruction	Condition
4248429	0.62 (0.153-2.51)	0.50299	0.99249	Gastric ulcer without hemorrhage AND without perforation	Condition
440029	0.835 (0.493-1.42)	0.503166	0.99249	Viral disease	Condition
43020434	1.42 (0.505-4.01)	0.503481	0.99249	Health condition feared but not present	Condition
377274	0.507 (0.0694-3.71)	0.50349	0.99249	Nonsenile cataract	Condition
44784631	1.48 (0.469-4.68)	0.503572	0.99249	Pain due to neoplastic disease	Condition
378425	0.769 (0.355-1.66)	0.505415	0.99249	Blepharitis	Condition
4273391	1.36 (0.552-3.34)	0.505822	0.99249	Suicidal thoughts	Condition
4148486	0.512 (0.0715-3.67)	0.505934	0.99249	Postprocedural respiratory failure	Condition
432582	1.4 (0.518-3.77)	0.507903	0.99249	Neoplastic disease of uncertain behavior	Condition
432695	1.47 (0.467-4.66)	0.508486	0.99249	Post-term pregnancy	Condition
257004	1.35 (0.55-3.33)	0.50958	0.99249	Acute exacerbation of chronic obstructive airways disease	Condition
196724	0.516 (0.0719-3.7)	0.509885	0.99249	Disorder of diaphragm	Condition
201072	1.28 (0.616-2.65)	0.510017	0.99249	Benign prostatic hypertrophy without outflow obstruction	Condition
44784632	0.514 (0.0711-3.72)	0.510396	0.99249	Episodic mood disorder	Condition
80813	1.19 (0.706-2.02)	0.510453	0.99249	Lumbosacral spondylosis without myelopathy	Condition
376337	0.519 (0.0724-3.72)	0.514476	0.99249	Disorder of nervous system	Condition
433753	0.761 (0.336-1.73)	0.514519	0.99249	Alcohol abuse	Condition
376065	1.29 (0.595-2.81)	0.515814	0.99249	Disorder of nervous system due to type 2 diabetes mellitus	Condition
312437	1.12 (0.798-1.57)	0.516145	0.99249	Dyspnea	Condition
199067	1.47 (0.459-4.7)	0.516636	0.99249	Female pelvic inflammatory disease	Condition
194990	0.626 (0.152-2.58)	0.516739	0.99249	Inflammatory disease of liver	Condition
317893	0.52 (0.0719-3.76)	0.517088	0.99249	Paroxysmal supraventricular tachycardia	Condition
196360	1.46 (0.463-4.62)	0.517589	0.99249	Primary malignant neoplasm of bladder	Condition
42538119	1.35 (0.547-3.31)	0.518351	0.99249	Transplanted heart valve present	Condition
30437	1.2 (0.694-2.06)	0.519868	0.99249	Gastro-esophageal reflux disease with esophagitis	Condition
200780	0.715 (0.257-1.99)	0.520202	0.99249	Disorder of uterus	Condition
74396	1.35 (0.541-3.36)	0.521362	0.99249	Temporomandibular joint disorder	Condition
435655	0.633 (0.156-2.57)	0.522389	0.99249	Gestation period, 39 weeks	Condition
138519	1.29 (0.59-2.83)	0.522774	0.99249	Spondylosis without myelopathy	Condition
321887	0.721 (0.264-1.97)	0.523003	0.99249	Disorder of artery	Condition
196738	1.34 (0.547-3.27)	0.524481	0.99249	Disorder of male genital organ	Condition
192680	0.53 (0.074-3.8)	0.527242	0.99249	Portal hypertension	Condition
4200056	1.28 (0.595-2.76)	0.527276	0.99249	Finding of vision of eye	Condition
40482662	1.32 (0.554-3.16)	0.527959	0.99249	Disorder of joint of ankle and/or foot	Condition
73231	1.45 (0.457-4.58)	0.528866	0.99249	Arthralgia of temporomandibular joint	Condition
197610	0.82 (0.442-1.52)	0.528985	0.99249	Cyst of ovary	Condition
437038	0.761 (0.325-1.78)	0.529452	0.99249	Blood in urine	Condition
138102	0.796 (0.39-1.62)	0.529956	0.99249	Benign neoplasm of skin	Condition
435784	0.533 (0.0744-3.81)	0.530249	0.99249	Somatoform disorder	Condition
36712983	1.3 (0.571-2.96)	0.530563	0.99249	Angina co-occurrent and due to coronary arteriosclerosis	Condition
40443308	1.45 (0.456-4.58)	0.531376	0.99249	Polycystic ovary syndrome	Condition
434911	0.532 (0.0734-3.86)	0.532305	0.99249	Recurrent major depressive episodes, severe, with psychosis	Condition
197607	1.33 (0.542-3.27)	0.533564	0.99249	Excessive and frequent menstruation	Condition
78228	0.536 (0.0746-3.84)	0.534803	0.99249	Joint derangement	Condition
443732	1.28 (0.59-2.77)	0.534895	0.99249	Disorder due to type 2 diabetes mellitus	Condition
439696	1.3 (0.566-2.99)	0.535713	0.99249	Hypertensive heart and renal disease with (congestive) heart failure	Condition
434814	1.23 (0.639-2.37)	0.5359	0.99249	Late effect of medical and surgical care complication	Condition
762289	0.847 (0.5-1.43)	0.536437	0.99249	Pain in left knee	Condition
378416	0.769 (0.333-1.77)	0.538367	0.99249	Retinal disorder	Condition
77162	0.54 (0.0753-3.87)	0.539178	0.99249	Injury of ankle	Condition
4324765	0.761 (0.318-1.82)	0.539642	0.99249	Arthropathy of knee joint	Condition
197988	0.836 (0.472-1.48)	0.539975	0.99249	Generalized abdominal pain	Condition
441085	0.698 (0.221-2.21)	0.540172	0.99249	Elderly primigravida	Condition
4260535	0.645 (0.159-2.62)	0.540252	0.99249	Diverticulitis of large intestine	Condition
441051	1.43 (0.454-4.5)	0.540674	0.99249	Thoracic aortic aneurysm without rupture	Condition
133424	0.54 (0.0751-3.89)	0.540928	0.99249	Primary malignant neoplasm of thyroid gland	Condition
4042836	0.734 (0.272-1.98)	0.542404	0.99249	Disorder of head	Condition
4103295	1.32 (0.538-3.25)	0.542574	0.99249	Ventricular tachycardia	Condition
4068613	0.543 (0.0759-3.88)	0.542793	0.99249	Cervical spondylosis with radiculopathy	Condition
195588	1.33 (0.534-3.29)	0.543395	0.99249	Cystitis	Condition
4208390	1.43 (0.45-4.54)	0.544854	0.99249	Inflammation of sacroiliac joint	Condition
4068482	0.778 (0.343-1.76)	0.546587	0.99249	Prolapsed lumbar intervertebral disc	Condition
4310400	0.546 (0.0762-3.91)	0.546882	0.99249	Acute appendicitis	Condition
444406	1.43 (0.448-4.55)	0.54695	0.99249	Acute subendocardial infarction	Condition
443782	0.737 (0.272-2)	0.548373	0.99249	Tremor	Condition
438112	0.546 (0.0754-3.96)	0.549571	0.99249	Neoplastic disease	Condition
37110250	1.29 (0.563-2.94)	0.549777	0.99249	Atherosclerosis of artery of lower limb	Condition
317576	0.826 (0.442-1.54)	0.549922	0.99249	Coronary arteriosclerosis	Condition
441969	0.815 (0.416-1.6)	0.550319	0.99249	Radiology result abnormal	Condition
321596	1.22 (0.632-2.36)	0.550371	0.99249	Peripheral venous insufficiency	Condition
440021	0.649 (0.157-2.69)	0.551233	0.99249	Herpes simplex without complication	Condition
37017182	1.19 (0.668-2.13)	0.552082	0.99249	Joint pain of pelvic region	Condition
73840	0.816 (0.418-1.59)	0.552285	0.99249	Localized, primary osteoarthritis of the shoulder region	Condition
313217	1.15 (0.719-1.85)	0.552337	0.99249	Atrial fibrillation	Condition
4203257	1.41 (0.449-4.45)	0.553285	0.99249	Caffeine-related disorder	Condition
317009	0.854 (0.506-1.44)	0.553323	0.99249	Asthma	Condition
375552	0.551 (0.0766-3.96)	0.553955	0.99249	Pterygium	Condition
81151	1.22 (0.63-2.36)	0.55447	0.99249	Sprain of ankle	Condition
320420	0.805 (0.392-1.65)	0.554795	0.99249	Vitreous degeneration	Condition
4169954	0.764 (0.313-1.87)	0.555285	0.99249	Genitourinary tract hemorrhage	Condition
4114720	0.551 (0.076-4)	0.555791	0.99249	Difficulty talking	Condition
45768480	0.552 (0.0762-4)	0.556141	0.99249	Longstanding persistent atrial fibrillation	Condition
194382	0.656 (0.161-2.68)	0.556928	0.99249	External hemorrhoids	Condition
4279553	0.552 (0.0759-4.02)	0.557343	0.99249	Eosinophilic asthma	Condition
80809	1.26 (0.58-2.75)	0.558193	0.99249	Rheumatoid arthritis	Condition
198464	0.658 (0.161-2.68)	0.558899	0.99249	Incisional hernia	Condition
198499	0.555 (0.077-4)	0.55895	0.99249	Second degree perineal tear during delivery - delivered	Condition
443919	1.35 (0.494-3.69)	0.559105	0.99249	Hypertensive renal failure	Condition
4197819	0.711 (0.225-2.24)	0.559545	0.99249	Fibrosis of lung	Condition
315276	0.557 (0.0775-4)	0.56075	0.99249	Vitreous hemorrhage	Condition
4187218	1.34 (0.496-3.65)	0.560755	0.99249	Pneumonitis due to inhaled substance	Condition
199876	0.558 (0.0779-4)	0.561782	0.99249	Prolapse of female genital organs	Condition
436070	1.12 (0.766-1.63)	0.561785	0.99249	Vitamin D deficiency	Condition
444461	0.558 (0.0776-4.01)	0.562114	0.99249	Gestation period, 28 weeks	Condition
261687	0.662 (0.163-2.69)	0.5637	0.99249	Hemoptysis	Condition
72711	1.41 (0.438-4.53)	0.564929	0.99249	Shoulder stiff	Condition
4064161	0.664 (0.164-2.69)	0.565384	0.99249	Cirrhosis of liver	Condition
4008710	0.561 (0.0783-4.03)	0.56581	0.99249	Stenosis due to any device, implant AND/OR graft	Condition
4196960	0.563 (0.0786-4.02)	0.56658	0.99249	Varicocele	Condition
197494	1.34 (0.492-3.64)	0.567749	0.99249	Viral hepatitis C	Condition
132706	1.28 (0.551-2.96)	0.568751	0.99249	Disorder of nail	Condition
436670	0.561 (0.0769-4.1)	0.568785	0.99249	Metabolic disease	Condition
318736	0.832 (0.441-1.57)	0.569507	0.99249	Migraine	Condition
4038502	0.743 (0.266-2.07)	0.569805	0.99249	Eye / vision finding	Condition
75909	1.13 (0.733-1.76)	0.570068	0.99249	Disorder of bone	Condition
378427	0.865 (0.524-1.43)	0.570135	0.99249	Tear film insufficiency	Condition
192683	1.5 (0.369-6.07)	0.573062	0.99249	Uterovaginal prolapse	Condition
4060556	0.567 (0.079-4.07)	0.573195	0.99249	Uterine scar from previous surgery in pregnancy, childbirth and the puerperium	Condition
46272242	0.568 (0.0789-4.09)	0.57415	0.99249	Intestinal obstruction co-occurrent and due to decreased peristalsis	Condition
74725	0.668 (0.163-2.74)	0.575259	0.99249	Displacement of cervical intervertebral disc without myelopathy	Condition
44783028	0.748 (0.271-2.06)	0.575395	0.99249	Injury of shoulder and upper arm	Condition
4177851	0.569 (0.079-4.1)	0.576009	0.99249	Disorder of hip joint	Condition
440276	1.4 (0.432-4.51)	0.57721	0.99249	Infection AND/OR inflammatory reaction due to internal prosthetic device, implant AND/OR graft	Condition
439199	0.669 (0.163-2.75)	0.577314	0.99249	Open wound without complication	Condition
4047791	0.813 (0.393-1.68)	0.577663	0.99249	Abnormal body temperature	Condition
4216397	0.672 (0.166-2.72)	0.577719	0.99249	Nerve root disorder	Condition
438749	0.571 (0.0794-4.11)	0.578236	0.99249	Posterior subcapsular polar senile cataract	Condition
444044	1.29 (0.523-3.19)	0.578729	0.99249	Acute tubular necrosis	Condition
197331	1.39 (0.433-4.48)	0.579028	0.99249	Disorder of urinary tract	Condition
37312105	1.34 (0.48-3.72)	0.579042	0.99249	Strain of rotator cuff of shoulder	Condition
4256761	0.777 (0.318-1.9)	0.579289	0.99249	Imaging result abnormal	Condition
439383	1.38 (0.439-4.33)	0.582274	0.99249	Vertigo	Condition
201916	0.724 (0.229-2.29)	0.582362	0.99249	Ureteric stone	Condition
4153359	0.676 (0.167-2.73)	0.582483	0.99249	Arthritis of spine	Condition
4248725	0.576 (0.0801-4.14)	0.583514	0.99249	Gestation period, 14 weeks	Condition
4168796	1.28 (0.527-3.12)	0.583675	0.99249	Muscle strain	Condition
437264	0.826 (0.418-1.64)	0.58408	0.99249	Tobacco dependence syndrome	Condition
260139	1.18 (0.656-2.11)	0.584501	0.99249	Acute bronchitis	Condition
201625	0.778 (0.316-1.91)	0.58458	0.99249	Malposition of uterus	Condition
134681	0.578 (0.0808-4.13)	0.584924	0.99249	Diffuse spasm of esophagus	Condition
4224968	1.32 (0.483-3.62)	0.586171	0.99249	Tinea corporis	Condition
134736	0.892 (0.592-1.35)	0.586493	0.99249	Backache	Condition
435082	1.37 (0.436-4.34)	0.58771	0.99249	Closed fracture of nasal bones	Condition
81942	0.579 (0.0799-4.19)	0.587983	0.99249	Enthesopathy of ankle AND/OR tarsus	Condition
4295261	0.678 (0.166-2.77)	0.588676	0.99249	Postmenopausal state	Condition
437382	0.578 (0.0787-4.24)	0.589249	0.99249	Urine finding	Condition
381444	0.583 (0.0812-4.18)	0.59136	0.99249	Contusion of eye	Condition
78472	0.811 (0.376-1.75)	0.591555	0.99249	Microscopic hematuria	Condition
4206148	1.19 (0.634-2.23)	0.591777	0.99249	Syncope and collapse	Condition
443580	0.76 (0.278-2.08)	0.592034	0.99249	Systolic heart failure	Condition
139057	0.582 (0.0806-4.21)	0.592211	0.99249	Disorder of oral soft tissues	Condition
314059	0.781 (0.316-1.93)	0.593878	0.99249	Right bundle branch block	Condition
432791	0.585 (0.0814-4.21)	0.594732	0.99249	Angioedema	Condition
4167097	1.28 (0.519-3.14)	0.595975	0.99249	Spondylolisthesis	Condition
195906	0.686 (0.169-2.78)	0.596977	0.99249	Disorder of lumbar spine	Condition
40483287	1.16 (0.67-2.01)	0.597166	0.99249	Disorder of kidney and/or ureter	Condition
77395	0.731 (0.228-2.34)	0.59769	0.99249	Current tear of semilunar cartilage	Condition
373474	0.687 (0.17-2.78)	0.598396	0.99249	Diplopia	Condition
198212	0.589 (0.082-4.23)	0.59888	0.99249	Spotting per vagina in pregnancy	Condition
76482	0.688 (0.17-2.79)	0.60009	0.99249	Missed miscarriage	Condition
195873	0.733 (0.228-2.35)	0.602253	0.99249	Leukorrhea	Condition
443412	1.2 (0.601-2.41)	0.602364	0.99249	Type 1 diabetes mellitus without complication	Condition
4059015	1.27 (0.515-3.13)	0.603543	0.99249	Falls	Condition
257011	1.12 (0.736-1.7)	0.604271	0.99249	Acute upper respiratory infection	Condition
261599	0.595 (0.0832-4.26)	0.604981	0.99249	Vocal cord paralysis	Condition
78804	1.18 (0.63-2.21)	0.605415	0.99249	Fibrocystic disease of breast	Condition
4239381	0.596 (0.0834-4.26)	0.606215	0.99249	Psychoactive substance abuse	Condition
372328	0.813 (0.368-1.79)	0.608318	0.99249	Otitis media	Condition
137809	0.806 (0.354-1.84)	0.608425	0.99249	Primary malignant neoplasm of female breast	Condition
4032878	0.792 (0.323-1.94)	0.608519	0.99249	Hair follicle disorder	Condition
40481816	1.35 (0.424-4.32)	0.60929	0.99249	Infection by methicillin sensitive Staphylococcus aureus	Condition
759852	0.694 (0.171-2.82)	0.609691	0.99249	Cellulitis of left lower limb	Condition
200527	1.3 (0.474-3.56)	0.611786	0.99249	Splenomegaly	Condition
192978	0.599 (0.0829-4.33)	0.611958	0.99249	First degree perineal tear during delivery - delivered	Condition
4104431	0.606 (0.0848-4.33)	0.618095	0.99249	Alcohol intoxication	Condition
432303	0.7 (0.172-2.85)	0.618835	0.99249	Cocaine abuse	Condition
438120	0.608 (0.0849-4.36)	0.620941	0.99249	Opioid dependence	Condition
198809	1.29 (0.47-3.54)	0.621397	0.99249	Acute cholecystitis	Condition
316135	0.608 (0.0844-4.38)	0.621449	0.99249	Atrioventricular block	Condition
4245252	1.19 (0.6-2.35)	0.621736	0.99249	Raised prostate specific antigen	Condition
4248728	0.799 (0.328-1.95)	0.621779	0.99249	Snoring	Condition
80951	1.34 (0.418-4.3)	0.622034	0.99249	Candidiasis of urogenital site	Condition
140842	0.701 (0.17-2.89)	0.622698	0.99249	Changes in skin texture	Condition
436785	1.19 (0.599-2.35)	0.623959	0.99249	Spinal stenosis in cervical region	Condition
4285898	1.18 (0.614-2.26)	0.624256	0.99249	Polyp of colon	Condition
444101	1.18 (0.608-2.29)	0.624396	0.99249	Hypertensive heart failure	Condition
4211231	1.23 (0.534-2.83)	0.627849	0.99249	Panic disorder without agoraphobia	Condition
4079750	0.89 (0.556-1.43)	0.628354	0.99249	Osteoarthritis of knee	Condition
139750	0.616 (0.0859-4.41)	0.629046	0.99249	Primary malignant neoplasm of skin	Condition
135526	0.708 (0.174-2.88)	0.629047	0.99249	Spinal cord disease	Condition
77619	1.41 (0.347-5.74)	0.629341	0.99249	Reduced fetal movement	Condition
381290	0.798 (0.318-2)	0.629573	0.99249	Ocular hypertension	Condition
43531003	0.617 (0.0862-4.42)	0.630432	0.99249	Essential tremor	Condition
40484571	0.704 (0.168-2.95)	0.631615	0.99249	Disorder of joint of shoulder region	Condition
314665	0.784 (0.288-2.13)	0.63301	0.99249	Atrial flutter	Condition
4261842	0.71 (0.174-2.89)	0.633024	0.99249	Sick sinus syndrome	Condition
374044	0.712 (0.175-2.89)	0.633742	0.99249	Ptosis of eyelid	Condition
192671	1.16 (0.631-2.13)	0.634374	0.99249	Gastrointestinal hemorrhage	Condition
443238	1.17 (0.611-2.25)	0.634724	0.99249	Diabetic - poor control	Condition
198846	0.619 (0.0856-4.48)	0.635154	0.99249	Enthesopathy of hip region	Condition
45768450	0.713 (0.176-2.89)	0.636158	0.99249	Pain due to varicose veins of lower extremity	Condition
36713107	0.758 (0.241-2.39)	0.636648	0.99249	Lumbar spondylolisthesis	Condition
4000968	0.622 (0.0864-4.48)	0.637254	0.99249	Biceps tendinitis	Condition
201254	1.25 (0.496-3.14)	0.637612	0.99249	Type 1 diabetes mellitus	Condition
78234	1.19 (0.57-2.5)	0.637743	0.99249	Hand joint pain	Condition
74104	1.4 (0.344-5.69)	0.639047	0.99249	Fetal condition affecting obstetrical care of mother	Condition
435224	1.32 (0.415-4.17)	0.640572	0.99249	Leukopenia	Condition
443769	0.85 (0.429-1.68)	0.641917	0.99249	Degeneration of lumbar intervertebral disc	Condition
4098604	0.718 (0.177-2.91)	0.642151	0.99249	Hypomagnesemia	Condition
376690	0.627 (0.0875-4.5)	0.642361	0.99249	Cerebral edema	Condition
72576	0.758 (0.235-2.45)	0.643442	0.99249	Benign tumor of breast	Condition
441980	0.629 (0.0871-4.54)	0.645341	0.99249	Closed fracture of foot	Condition
381581	0.629 (0.0869-4.55)	0.645696	0.99249	Chalazion	Condition
201078	1.19 (0.57-2.47)	0.647006	0.99249	Atrophic vaginitis	Condition
40481319	1.16 (0.612-2.2)	0.647345	0.99249	Imaging of musculoskeletal system abnormal	Condition
136917	1.39 (0.34-5.67)	0.648094	0.99249	Primary malignant neoplasm of skin of face	Condition
377091	1.16 (0.619-2.16)	0.648478	0.99249	Seizure	Condition
4232495	0.761 (0.234-2.48)	0.64971	0.99249	Primary cardiomyopathy	Condition
37016130	1.3 (0.414-4.1)	0.651302	0.99249	Lesion of oral mucosa	Condition
135777	0.895 (0.552-1.45)	0.652952	0.99249	Neoplasm of uncertain behavior of skin	Condition
376965	0.637 (0.0889-4.57)	0.653701	0.99249	Hypertensive retinopathy	Condition
4171917	0.887 (0.523-1.5)	0.655926	0.99249	Localized edema	Condition
4111231	1.25 (0.464-3.39)	0.656351	0.99249	Pain in toe	Condition
78474	1.26 (0.458-3.45)	0.658248	0.99249	Hypertrophy of breast	Condition
4227449	0.641 (0.0893-4.61)	0.658753	0.99249	Spondylosis	Condition
442104	1.25 (0.461-3.4)	0.658982	0.99249	Benign neoplasm of descending colon	Condition
436096	0.913 (0.61-1.37)	0.660001	0.99249	Chronic pain	Condition
4152592	1.29 (0.411-4.06)	0.662427	0.99249	Lumbosacral stenosis	Condition
433813	0.645 (0.09-4.62)	0.66245	0.99249	Bladder neck obstruction	Condition
374367	0.775 (0.246-2.44)	0.662929	0.99249	Bilateral hearing loss	Condition
4093347	1.22 (0.5-2.97)	0.663008	0.99249	Stool finding	Condition
4049417	0.727 (0.172-3.06)	0.664062	0.99249	Vesicular eczema	Condition
765131	0.845 (0.395-1.81)	0.664732	0.99249	Pain in left foot	Condition
45771045	0.842 (0.386-1.84)	0.665582	0.99249	Acute exacerbation of asthma	Condition
140214	1.1 (0.72-1.67)	0.665865	0.99249	Eruption	Condition
138841	0.731 (0.176-3.04)	0.666203	0.99249	Disorder of sacrum	Condition
43022062	1.29 (0.404-4.12)	0.666716	0.99249	Cardiovascular system complication of procedure	Condition
317305	1.19 (0.544-2.59)	0.666925	0.99249	Stricture of artery	Condition
4130852	0.734 (0.179-3.01)	0.667771	0.99249	Injury of lower extremity	Condition
193020	1.19 (0.543-2.59)	0.667948	0.99249	Incomplete emptying of bladder	Condition
4234997	0.779 (0.244-2.49)	0.673861	0.99249	Disorder of vein	Condition
434613	0.877 (0.473-1.62)	0.6759	0.99249	Generalized anxiety disorder	Condition
440321	1.18 (0.541-2.58)	0.676991	0.99249	Helicobacter-associated disease	Condition
4152350	1.34 (0.333-5.41)	0.678602	0.99249	Burping	Condition
201069	1.19 (0.523-2.7)	0.680114	0.99249	Peptic ulcer without hemorrhage, without perforation AND without obstruction	Condition
4041285	1.19 (0.525-2.68)	0.680283	0.99249	Urogenital finding	Condition
316139	1.12 (0.645-1.96)	0.680588	0.99249	Heart failure	Condition
436176	0.746 (0.184-3.03)	0.681609	0.99249	Miscarriage without complication	Condition
193165	0.747 (0.184-3.03)	0.682738	0.99249	Disorder of adrenal gland	Condition
4142875	1.12 (0.652-1.92)	0.683093	0.99249	Solitary nodule of lung	Condition
4066371	1.24 (0.446-3.42)	0.684106	0.99249	Cellulitis and abscess of lower leg	Condition
75860	0.921 (0.619-1.37)	0.684341	0.99249	Constipation	Condition
438543	0.789 (0.249-2.49)	0.685799	0.99249	Gestation period, 36 weeks	Condition
4048512	0.749 (0.184-3.05)	0.686695	0.99249	Sprain of upper extremity	Condition
4031164	0.816 (0.303-2.2)	0.687561	0.99249	Non-scarring alopecia	Condition
198194	1.12 (0.646-1.94)	0.68788	0.99249	Female genital organ symptoms	Condition
37396146	1.23 (0.451-3.34)	0.687989	0.99249	Gastrointestinal infection	Condition
192956	0.788 (0.246-2.52)	0.688798	0.99249	Cholecystitis	Condition
376382	0.791 (0.252-2.49)	0.688844	0.99249	Tension-type headache	Condition
319844	1.26 (0.4-3.99)	0.690258	0.99249	Acute ischemic heart disease	Condition
319835	0.901 (0.54-1.51)	0.690727	0.99249	Congestive heart failure	Condition
765053	0.753 (0.187-3.04)	0.690886	0.99249	Lump in right breast	Condition
260123	1.14 (0.592-2.2)	0.692186	0.99249	Acute sinusitis	Condition
26727	0.754 (0.186-3.06)	0.692248	0.99249	Hematemesis	Condition
432795	0.872 (0.442-1.72)	0.692857	0.99249	Traumatic AND/OR non-traumatic injury	Condition
320073	0.752 (0.183-3.09)	0.692904	0.99249	Neutropenia	Condition
37018196	1.12 (0.645-1.93)	0.693399	0.99249	Prediabetes	Condition
4311499	0.755 (0.186-3.07)	0.693721	0.99249	Primary malignant neoplasm of respiratory tract	Condition
4115367	0.877 (0.455-1.69)	0.694937	0.99249	Wrist joint pain	Condition
42709887	1.26 (0.392-4.07)	0.696114	0.99249	Hypertensive complication	Condition
4116166	0.858 (0.397-1.86)	0.697986	0.99249	Elbow joint pain	Condition
78227	1.2 (0.473-3.06)	0.698543	0.99249	Degenerative joint disease of hand	Condition
318566	0.679 (0.0951-4.84)	0.699112	0.99249	Flushing	Condition
437474	0.755 (0.18-3.16)	0.699712	0.99249	Postoperative infection	Condition
197050	0.679 (0.0945-4.87)	0.699782	0.99249	Abnormality of organs AND/OR soft tissues of pelvis affecting pregnancy	Condition
200452	0.839 (0.343-2.05)	0.699806	0.99249	Disorder of female genital organs	Condition
76786	1.25 (0.394-3.99)	0.700939	0.99249	Derangement of knee	Condition
40483794	1.16 (0.544-2.47)	0.701006	0.99249	Degenerative joint disease of pelvis	Condition
42873170	0.76 (0.186-3.1)	0.701606	0.99249	Dependence on supplemental oxygen	Condition
31967	0.905 (0.542-1.51)	0.701608	0.99249	Nausea	Condition
434502	1.25 (0.392-4.02)	0.702026	0.99249	Closed fracture of phalanx of foot	Condition
438688	0.681 (0.0946-4.9)	0.702732	0.99249	Sarcoidosis	Condition
40405599	0.762 (0.188-3.09)	0.70398	0.99249	Fibromyalgia	Condition
4306292	0.764 (0.189-3.09)	0.706194	0.99249	Upper abdominal pain	Condition
376400	0.825 (0.304-2.24)	0.706233	0.99249	Combined form of senile cataract	Condition
4296653	0.686 (0.0958-4.91)	0.706917	0.99249	Acute ST segment elevation myocardial infarction	Condition
196158	1.31 (0.321-5.32)	0.708381	0.99249	Disorder of penis	Condition
374801	0.687 (0.0957-4.94)	0.709428	0.99249	Foreign body in ear	Condition
135030	0.804 (0.252-2.57)	0.712539	0.99249	Discoloration of skin	Condition
44782719	0.693 (0.0966-4.97)	0.715282	0.99249	Chronic combined systolic and diastolic heart failure	Condition
442774	0.767 (0.184-3.2)	0.71559	0.99249	Intermittent claudication	Condition
4174262	0.874 (0.424-1.8)	0.715816	0.99249	Polyneuropathy	Condition
4009585	0.831 (0.308-2.25)	0.715899	0.99249	Abnormal urine	Condition
77630	0.866 (0.399-1.88)	0.716206	0.99249	Disorder of shoulder	Condition
135287	0.883 (0.452-1.73)	0.717297	0.99249	Non-neoplastic nevus	Condition
435640	0.696 (0.0967-5.01)	0.718933	0.99249	Gestation period, 25 weeks	Condition
37116845	0.769 (0.183-3.23)	0.72016	0.99249	Acute severe refractory exacerbation of asthma	Condition
4126727	1.23 (0.393-3.86)	0.72123	0.99249	Vaginal problem	Condition
81902	1.07 (0.731-1.57)	0.721724	0.99249	Urinary tract infectious disease	Condition
374366	1.11 (0.627-1.96)	0.723794	0.99249	Sensorineural hearing loss	Condition
40480893	0.89 (0.465-1.7)	0.723951	0.99249	Nonspecific tuberculin test reaction	Condition
436075	0.776 (0.19-3.17)	0.724068	0.99249	Adjustment disorder with anxious mood	Condition
195847	0.776 (0.188-3.19)	0.724894	0.99249	Gastroparesis syndrome	Condition
4094683	0.703 (0.0979-5.05)	0.72652	0.99249	Chest injury	Condition
255573	1.1 (0.648-1.86)	0.729329	0.99249	Chronic obstructive lung disease	Condition
4150125	0.865 (0.381-1.96)	0.729565	0.99249	Persistent pain following procedure	Condition
380094	1.12 (0.588-2.13)	0.73013	0.99249	Carpal tunnel syndrome	Condition
40481043	1.19 (0.435-3.28)	0.730556	0.99249	Acute on chronic diastolic heart failure	Condition
440383	0.908 (0.524-1.58)	0.732061	0.99249	Depressive disorder	Condition
36712982	0.819 (0.26-2.58)	0.732591	0.99249	Unstable angina co-occurrent and due to coronary arteriosclerosis	Condition
443410	0.89 (0.454-1.75)	0.733891	0.99249	Infective pneumonia	Condition
134159	1.1 (0.64-1.88)	0.733978	0.99249	Precordial pain	Condition
133141	1.14 (0.524-2.5)	0.735269	0.99249	Tinea pedis	Condition
4132555	1.28 (0.309-5.27)	0.73548	0.99249	Neoplasm by body site	Condition
435463	0.822 (0.262-2.58)	0.736495	0.99249	Herpesvirus infection	Condition
443257	1.1 (0.64-1.88)	0.736535	0.99249	Swelling / lump finding	Condition
4134862	1.27 (0.312-5.18)	0.737085	0.99249	Familial hypercholesterolemia	Condition
436665	0.843 (0.309-2.3)	0.737964	0.99249	Bipolar disorder	Condition
438485	0.935 (0.629-1.39)	0.738011	0.99249	Postoperative state	Condition
43021974	1.17 (0.467-2.92)	0.738834	0.99249	Complication associated with device	Condition
443776	1.19 (0.428-3.3)	0.740315	0.99249	Brachial radiculitis	Condition
197675	0.79 (0.195-3.2)	0.74126	0.99249	Incontinence of feces	Condition
4169905	1.15 (0.499-2.65)	0.741291	0.99249	Foot pain	Condition
192450	1.09 (0.65-1.83)	0.741339	0.99249	Retention of urine	Condition
77644	0.788 (0.191-3.26)	0.742276	0.99249	Adhesive capsulitis of shoulder	Condition
4307981	1.26 (0.311-5.14)	0.74283	0.99249	Clostridium difficile colitis	Condition
42537748	1.09 (0.657-1.8)	0.743996	0.99249	Acquired absence of organ	Condition
443733	0.792 (0.194-3.22)	0.744358	0.99249	Disorder of eye due to type 2 diabetes mellitus	Condition
77638	0.79 (0.19-3.28)	0.745607	0.99249	Displacement of intervertebral disc without myelopathy	Condition
4084966	0.862 (0.35-2.12)	0.745672	0.99249	Candida infection of genital region	Condition
435613	1.13 (0.53-2.43)	0.745984	0.99249	Cellulitis	Condition
432590	1.26 (0.311-5.1)	0.747031	0.99249	Delusional disorder	Condition
135618	1.1 (0.61-1.99)	0.748087	0.99249	Pruritic rash	Condition
443211	1.1 (0.616-1.96)	0.750354	0.99249	Benign prostatic hypertrophy with outflow obstruction	Condition
433316	1.06 (0.734-1.53)	0.753606	0.99249	Dizziness and giddiness	Condition
312349	0.829 (0.257-2.68)	0.754501	0.99249	Venous varices	Condition
4168701	0.8 (0.198-3.23)	0.75471	0.99249	Localized swelling, mass and lump, upper limb	Condition
44784621	0.799 (0.196-3.26)	0.754808	0.99249	Hypertensive heart and chronic kidney disease	Condition
442558	0.8 (0.197-3.25)	0.75513	0.99249	Gestation period, 32 weeks	Condition
4241530	1.15 (0.47-2.83)	0.755393	0.99249	Asymptomatic human immunodeficiency virus infection	Condition
381270	0.833 (0.264-2.63)	0.755439	0.99249	Parkinson's disease	Condition
4222174	0.802 (0.198-3.25)	0.757779	0.99249	Rheumatic disease of mitral valve	Condition
433577	0.734 (0.102-5.27)	0.75817	0.99249	Hammer toe	Condition
4172432	0.89 (0.418-1.9)	0.761843	0.99249	Hyperpigmentation of skin	Condition
441542	0.883 (0.391-2)	0.765019	0.99249	Anxiety	Condition
260427	1.19 (0.377-3.76)	0.765181	0.99249	Common cold	Condition
194696	1.17 (0.424-3.21)	0.766041	0.99249	Dysmenorrhea	Condition
435783	0.808 (0.198-3.29)	0.766308	0.99249	Schizophrenia	Condition
198075	0.84 (0.266-2.65)	0.766662	0.99249	Condyloma acuminatum of the anogenital region	Condition
4114472	1.16 (0.431-3.13)	0.766742	0.99249	Ear problem	Condition
194175	0.873 (0.355-2.15)	0.767166	0.99249	Left upper quadrant pain	Condition
4117779	0.807 (0.195-3.34)	0.767271	0.99249	Peripheral nerve disease	Condition
376707	1.17 (0.42-3.24)	0.767896	0.99249	Acute conjunctivitis	Condition
4302537	1.19 (0.378-3.72)	0.769576	0.99249	Digestive system finding	Condition
4056770	0.874 (0.353-2.16)	0.770098	0.99249	Breast signs and symptoms	Condition
138825	1.1 (0.586-2.05)	0.771096	0.99249	Actinic keratosis	Condition
376415	1.12 (0.531-2.35)	0.771423	0.99249	Hypermetropia	Condition
319016	1.23 (0.305-4.96)	0.771442	0.99249	Retinal lattice degeneration	Condition
433440	1.12 (0.514-2.45)	0.771975	0.99249	Dysthymia	Condition
77670	0.951 (0.675-1.34)	0.77352	0.99249	Chest pain	Condition
4154290	1.1 (0.571-2.12)	0.775259	0.99249	Paroxysmal atrial fibrillation	Condition
437113	1.07 (0.662-1.74)	0.775368	0.99249	Asthenia	Condition
36717267	0.847 (0.269-2.67)	0.777123	0.99249	Ectasia of thoracic aorta	Condition
200763	0.815 (0.197-3.37)	0.777756	0.99249	Chronic hepatitis	Condition
197981	1.22 (0.301-4.96)	0.778426	0.99249	Abdominal tenderness	Condition
201418	0.875 (0.345-2.22)	0.778646	0.99249	Flatulence, eructation and gas pain	Condition
4059290	0.903 (0.441-1.85)	0.779607	0.99249	Steatosis of liver	Condition
4166126	0.866 (0.316-2.37)	0.779737	0.99249	Localized swelling, mass and lump, trunk	Condition
443582	0.817 (0.195-3.42)	0.781777	0.99249	Arthropathy of joint of hand	Condition
257683	1.13 (0.465-2.76)	0.783534	0.99249	Posterior rhinorrhea	Condition
197381	0.939 (0.6-1.47)	0.783662	0.99249	Epigastric pain	Condition
197239	1.22 (0.3-4.93)	0.78418	0.99249	Hemangioma of intra-abdominal structure	Condition
137989	0.87 (0.321-2.36)	0.784735	0.99249	Abnormal results of cardiovascular function studies	Condition
377910	0.914 (0.481-1.74)	0.784783	0.99249	Deviated nasal septum	Condition
434489	0.824 (0.204-3.32)	0.785286	0.99249	Dead	Condition
45766207	1.09 (0.597-1.98)	0.785463	0.99249	Non-rheumatic mitral valve stenosis with regurgitation	Condition
4094911	1.15 (0.422-3.13)	0.786684	0.99249	Pregnancy test equivocal	Condition
438791	0.916 (0.484-1.73)	0.786757	0.99249	Pulmonary congestion and hypostasis	Condition
140821	1.1 (0.554-2.18)	0.787194	0.99249	Spasm	Condition
4229440	0.9 (0.416-1.95)	0.788342	0.99249	Chronic congestive heart failure	Condition
201603	0.886 (0.361-2.17)	0.791479	0.99249	Disorder of teeth AND/OR supporting structures	Condition
4181965	1.17 (0.37-3.68)	0.792472	0.99249	Chronic ulcer of foot	Condition
40479576	0.894 (0.387-2.07)	0.793567	0.99249	Chronic diastolic heart failure	Condition
314379	1.14 (0.42-3.11)	0.793657	0.99249	First degree atrioventricular block	Condition
321319	0.896 (0.393-2.05)	0.794666	0.99249	Cardiomyopathy	Condition
73553	0.913 (0.458-1.82)	0.795403	0.99249	Arthropathy	Condition
4024561	0.888 (0.362-2.18)	0.796289	0.99249	Pain in lower limb	Condition
315085	0.903 (0.416-1.96)	0.796996	0.99249	Lymphadenopathy	Condition
319041	0.877 (0.32-2.4)	0.797584	0.99249	Orthostatic hypotension	Condition
140641	1.1 (0.535-2.26)	0.797636	0.99249	Verruca vulgaris	Condition
73754	1.2 (0.297-4.85)	0.798721	0.99249	Restless legs	Condition
79908	0.89 (0.36-2.2)	0.800333	0.99249	Muscle weakness	Condition
4168217	1.14 (0.42-3.08)	0.800717	0.99249	Generalized hyperhidrosis	Condition
444100	0.836 (0.206-3.4)	0.802974	0.99249	Mood disorder	Condition
4286201	0.836 (0.204-3.43)	0.803382	0.99249	Schizoaffective disorder	Condition
316993	0.836 (0.202-3.47)	0.805232	0.99249	Tricuspid valve disorder	Condition
380706	1.15 (0.368-3.62)	0.805283	0.99249	Regular astigmatism	Condition
4263848	0.839 (0.208-3.39)	0.805798	0.99249	Dyspnea on exertion	Condition
46269757	0.839 (0.207-3.4)	0.806297	0.99249	Chronic ulcer of skin of lower leg	Condition
4092743	1.1 (0.508-2.38)	0.808593	0.99249	Unsteady when standing	Condition
380111	0.843 (0.209-3.4)	0.809914	0.99249	Acute atopic conjunctivitis	Condition
4117695	0.932 (0.524-1.66)	0.810391	0.99249	Pain in left lower limb	Condition
441829	0.869 (0.276-2.74)	0.810812	0.99249	Hyperosmolality and or hypernatremia	Condition
45757363	1.15 (0.364-3.64)	0.810963	0.99249	Hypoglycemia due to type 2 diabetes mellitus	Condition
319034	1.12 (0.45-2.77)	0.811375	0.99249	Hypertensive heart disease without congestive heart failure	Condition
4023310	0.869 (0.274-2.76)	0.811918	0.99249	Blindness AND/OR vision impairment level	Condition
4232337	0.869 (0.271-2.78)	0.812559	0.99249	Valvular endocarditis	Condition
75865	1.15 (0.353-3.78)	0.81264	0.99249	Disorder of the urinary system	Condition
44784217	1.06 (0.642-1.76)	0.813202	0.99249	Cardiac arrhythmia	Condition
4286497	1.15 (0.361-3.63)	0.817167	0.99249	Centriacinar emphysema	Condition
72737	1.13 (0.408-3.11)	0.818264	0.99249	Microcalcifications of the breast	Condition
4275423	1.11 (0.454-2.72)	0.818726	0.99249	Supraventricular tachycardia	Condition
36712779	1.18 (0.29-4.77)	0.820429	0.99249	Chronic total occlusion of coronary artery	Condition
137275	1.06 (0.631-1.79)	0.820517	0.99249	Disorder of muscle	Condition
197006	1.1 (0.485-2.49)	0.821051	0.99249	Residual hemorrhoidal skin tags	Condition
78272	1.18 (0.288-4.8)	0.82122	0.99249	Sprain of wrist	Condition
40326053	1.09 (0.509-2.34)	0.822056	0.99249	Dysphonia	Condition
4134121	0.934 (0.516-1.69)	0.822286	0.99249	Lumbar radiculopathy	Condition
4225273	1.08 (0.541-2.17)	0.822694	0.99249	Chronic gastritis	Condition
443587	1.1 (0.477-2.53)	0.822759	0.99249	Diastolic heart failure	Condition
4119307	0.879 (0.279-2.77)	0.825624	0.99249	Neurogenic claudication	Condition
4164898	1.06 (0.644-1.73)	0.827389	0.99249	Diverticulosis of large intestine without diverticulitis	Condition
194686	0.941 (0.546-1.62)	0.828095	0.99249	Acquired renal cystic disease	Condition
435081	1.09 (0.507-2.33)	0.829214	0.99249	Abnormal findings diagnostic imaging heart+coronary circulat	Condition
4172857	0.911 (0.389-2.13)	0.830794	0.99249	Menopause finding	Condition
374313	0.915 (0.402-2.08)	0.831183	0.99249	Neoplasm of uncertain behavior of soft tissues	Condition
4196636	0.859 (0.212-3.48)	0.831442	0.99249	Dysarthria	Condition
434005	1.06 (0.616-1.83)	0.832102	0.99249	Morbid obesity	Condition
440814	1.16 (0.286-4.74)	0.832592	0.99249	Torticollis	Condition
434894	0.921 (0.426-1.99)	0.833373	0.99249	Acute posthemorrhagic anemia	Condition
444098	1.16 (0.286-4.73)	0.833773	0.99249	Gestation period, 40 weeks	Condition
136788	1.06 (0.613-1.83)	0.834028	0.99249	Spinal stenosis of lumbar region	Condition
374009	1.13 (0.351-3.65)	0.835677	0.99249	Organic mental disorder	Condition
45768910	1.05 (0.664-1.66)	0.836863	0.99249	Uncomplicated asthma	Condition
40483292	1.11 (0.41-3.01)	0.837395	0.99249	Displacement of cervical intervertebral disc	Condition
43530742	0.865 (0.214-3.5)	0.839069	0.99249	Paralytic syndrome on one side of the body as late effect of cerebrovascular accident	Condition
201613	1.08 (0.508-2.3)	0.839665	0.99249	Chronic nonalcoholic liver disease	Condition
4094343	1.16 (0.28-4.78)	0.840227	0.99249	Dislocations/sprains/strains	Condition
24609	0.889 (0.282-2.8)	0.840917	0.99249	Hypoglycemia	Condition
4251304	0.867 (0.214-3.51)	0.841016	0.99249	Intervertebral disc prolapse	Condition
201337	1.1 (0.443-2.71)	0.842171	0.99249	Disorder of bladder	Condition
437312	1.08 (0.497-2.36)	0.842968	0.99249	Bleeding	Condition
4150062	1.05 (0.669-1.64)	0.843995	0.99249	Knee pain	Condition
372324	0.892 (0.284-2.8)	0.844479	0.99249	Eustachian tube disorder	Condition
73560	1.09 (0.463-2.56)	0.844927	0.99249	Calcaneal spur	Condition
379019	1.08 (0.495-2.36)	0.845176	0.99249	Conjunctivitis	Condition
141960	1.12 (0.358-3.51)	0.845482	0.99249	Skin finding	Condition
437833	0.93 (0.448-1.93)	0.845902	0.99249	Hypokalemia	Condition
4061844	0.922 (0.406-2.09)	0.846039	0.99249	Skin changes due to chronic exposure to non-ionizing radiation	Condition
256449	1.09 (0.443-2.7)	0.846762	0.99249	Bronchiectasis	Condition
437758	0.873 (0.216-3.52)	0.848359	0.99249	Dependence on enabling machine or device	Condition
434490	1.12 (0.355-3.53)	0.849152	0.99249	Chill	Condition
40479192	1.07 (0.536-2.14)	0.849245	0.99249	Chronic systolic heart failure	Condition
435220	0.873 (0.215-3.55)	0.849548	0.99249	Severe recurrent major depression without psychotic features	Condition
442752	1.05 (0.617-1.8)	0.850165	0.99249	Muscle pain	Condition
439846	0.906 (0.325-2.53)	0.850553	0.99249	Left heart failure	Condition
4146209	0.909 (0.336-2.46)	0.850573	0.99249	Iron deficiency	Condition
198101	0.873 (0.211-3.61)	0.850794	0.99249	Lipoma of skin and subcutaneous tissue (excluding face)	Condition
321588	1.06 (0.59-1.89)	0.851202	0.99249	Heart disease	Condition
374034	0.949 (0.547-1.65)	0.851285	0.99249	Visual disturbance	Condition
436659	1.05 (0.645-1.7)	0.851539	0.99249	Iron deficiency anemia	Condition
4091513	1.14 (0.283-4.6)	0.852014	0.99249	Passing flatus	Condition
320744	0.878 (0.215-3.59)	0.855958	0.99249	Complete atrioventricular block	Condition
312950	0.877 (0.212-3.62)	0.856243	0.99249	IgE-mediated allergic asthma	Condition
376683	0.877 (0.212-3.63)	0.856252	0.99249	Nonproliferative retinopathy due to diabetes mellitus	Condition
198263	0.949 (0.536-1.68)	0.856568	0.99249	Right upper quadrant pain	Condition
433527	1.14 (0.281-4.6)	0.857067	0.99249	Endometriosis (clinical)	Condition
4025325	1.14 (0.28-4.61)	0.857616	0.99249	Periapical abscess	Condition
444131	0.9 (0.286-2.83)	0.857791	0.99249	Injury of lower leg	Condition
192731	0.881 (0.216-3.59)	0.860255	0.99249	Digestive symptom	Condition
36717114	0.923 (0.377-2.26)	0.860848	0.99249	Human papillomavirus deoxyribonucleic acid test positive, high risk on cervical specimen	Condition
201618	1.04 (0.651-1.67)	0.860969	0.99249	Disorder of intestine	Condition
4175154	0.902 (0.277-2.94)	0.863438	0.99249	Disorder of the peripheral nervous system	Condition
4094910	1.09 (0.4-2.98)	0.863519	0.99249	Pregnancy test positive	Condition
441258	1.13 (0.278-4.6)	0.863609	0.99249	Anemia in neoplastic disease	Condition
4288310	1.06 (0.549-2.05)	0.863731	0.99249	Carotid artery obstruction	Condition
140673	0.96 (0.6-1.54)	0.864232	0.99249	Hypothyroidism	Condition
443800	0.935 (0.433-2.02)	0.864868	0.99249	Amenorrhea	Condition
4302739	1.1 (0.349-3.49)	0.865927	0.99249	Thigh pain	Condition
201606	1.13 (0.279-4.55)	0.86602	0.99249	Crohn's disease	Condition
4108356	1.13 (0.278-4.57)	0.866884	0.99249	Cerebral infarction due to embolism of cerebral arteries	Condition
192353	0.926 (0.375-2.29)	0.86711	0.99249	Disorder of gallbladder	Condition
78162	1.1 (0.349-3.48)	0.868986	0.99249	Peripheral vertigo	Condition
4147829	0.955 (0.549-1.66)	0.869335	0.99249	Pain in pelvis	Condition
4254485	0.92 (0.339-2.5)	0.870136	0.99249	Finding related to attentiveness	Condition
4171394	1.12 (0.277-4.55)	0.870737	0.99249	Abnormal menstrual cycle	Condition
439154	1.06 (0.517-2.18)	0.870897	0.99249	Abnormal findings on diagnostic imaging of skull and head	Condition
435642	0.89 (0.219-3.61)	0.870982	0.99249	Disturbance in speech	Condition
4168212	0.892 (0.221-3.6)	0.872037	0.99249	Restlessness and agitation	Condition
74130	1.07 (0.486-2.34)	0.872268	0.99249	Thoracic spondylosis without myelopathy	Condition
439664	0.89 (0.214-3.7)	0.872898	0.99249	Relationship problems	Condition
4077895	0.922 (0.34-2.5)	0.872929	0.99249	Pain in finger	Condition
45763855	0.892 (0.22-3.62)	0.873312	0.99249	Chronic kidney disease stage 3B	Condition
138604	0.911 (0.284-2.92)	0.874858	0.99249	Contusion of face, scalp and neck, excluding eye(s)	Condition
4197476	0.894 (0.22-3.63)	0.875955	0.99249	Localized, primary osteoarthritis of the wrist	Condition
137820	0.914 (0.29-2.88)	0.877897	0.99249	Postoperative hypothyroidism	Condition
4022201	0.913 (0.284-2.93)	0.87849	0.99249	Injury of musculoskeletal system	Condition
40484648	0.912 (0.278-2.99)	0.87885	0.99249	Type 1 diabetes mellitus uncontrolled	Condition
4172970	1.07 (0.434-2.65)	0.878932	0.99249	Nontraumatic rotator cuff tear	Condition
78273	1.11 (0.275-4.52)	0.879315	0.99249	Closed fracture of multiple ribs	Condition
436073	0.925 (0.337-2.54)	0.87972	0.99249	Psychotic disorder	Condition
196456	0.947 (0.463-1.94)	0.88078	0.99249	Gallstone	Condition
378161	1.07 (0.439-2.61)	0.882365	0.99249	Disorder of ear	Condition
133280	0.899 (0.22-3.68)	0.882667	0.99249	Alopecia	Condition
31317	0.961 (0.564-1.64)	0.883108	0.99249	Dysphagia	Condition
4305080	0.961 (0.565-1.63)	0.883185	0.99249	Abnormal breathing	Condition
141663	0.901 (0.222-3.65)	0.883816	0.99249	Osteomyelitis	Condition
75128	1.09 (0.341-3.48)	0.884333	0.99249	Injury of chest wall	Condition
378424	0.944 (0.432-2.06)	0.884493	0.99249	Astigmatism	Condition
4185563	1.09 (0.347-3.41)	0.884908	0.99249	Numbness	Condition
4346975	0.962 (0.571-1.62)	0.885494	0.99249	Lumbar spondylosis	Condition
136661	0.901 (0.217-3.74)	0.886095	0.99249	Non-toxic nodular goiter	Condition
440238	1.11 (0.273-4.49)	0.886962	0.99249	Closed fracture of metatarsal bone	Condition
4180628	1.03 (0.704-1.5)	0.888128	0.99249	Disorder of body system	Condition
437530	0.921 (0.293-2.9)	0.888195	0.99249	Disorder of lipid metabolism	Condition
141932	1.03 (0.642-1.67)	0.889186	0.99249	Senile hyperkeratosis	Condition
201690	0.931 (0.339-2.56)	0.890459	0.99249	Renal colic	Condition
44790749	1.08 (0.345-3.4)	0.891318	0.99249	Blurred vision	Condition
194992	1.1 (0.273-4.45)	0.891578	0.99249	Celiac disease	Condition
442555	0.943 (0.403-2.2)	0.891987	0.99249	Breathing painful	Condition
201061	0.965 (0.572-1.63)	0.893675	0.99249	Diaphragmatic hernia	Condition
30753	1.05 (0.519-2.12)	0.893842	0.99249	Esophagitis	Condition
442588	1.04 (0.614-1.75)	0.894737	0.99249	Obstructive sleep apnea syndrome	Condition
40480602	0.935 (0.343-2.55)	0.895055	0.99249	Acute on chronic systolic heart failure	Condition
141095	0.96 (0.516-1.79)	0.897687	0.99249	Acne	Condition
134453	1.07 (0.379-3.02)	0.897782	0.99249	Bursitis	Condition
438155	0.916 (0.227-3.69)	0.90154	0.99249	Glaucomatous atrophy of optic disc	Condition
4069654	0.931 (0.296-2.93)	0.902328	0.99249	Connective tissue and disc stenosis of intervertebral foramina	Condition
318800	0.968 (0.574-1.63)	0.90434	0.99249	Gastroesophageal reflux disease	Condition
4078455	1.05 (0.452-2.45)	0.904704	0.99249	Finding of menstrual bleeding	Condition
433736	0.976 (0.659-1.45)	0.905143	0.99249	Obesity	Condition
314378	1.09 (0.267-4.44)	0.906267	0.99249	Hypertensive heart disease with congestive heart failure	Condition
199075	1.07 (0.34-3.37)	0.907498	0.99249	Neurogenic bladder	Condition
4013643	0.943 (0.344-2.58)	0.908671	0.99249	Pulmonary arterial hypertension	Condition
4185471	0.944 (0.35-2.54)	0.908966	0.99249	Disorder of pigmentation	Condition
4230641	1.08 (0.269-4.37)	0.909609	0.99249	Chronic pansinusitis	Condition
132932	0.936 (0.296-2.96)	0.91017	0.99249	Chronic ethmoidal sinusitis	Condition
4025198	0.923 (0.227-3.75)	0.910416	0.99249	Hemorrhagic complication of pregnancy	Condition
4193062	0.923 (0.227-3.75)	0.910416	0.99249	Early stage of pregnancy	Condition
381549	1.05 (0.43-2.57)	0.910758	0.99249	Migraine with aura	Condition
4101918	1.07 (0.34-3.35)	0.91157	0.99249	Noninflammatory disorder of the female genital organs	Condition
4275359	0.925 (0.229-3.74)	0.912317	0.99249	Mental alertness - finding	Condition
314754	0.96 (0.466-1.98)	0.91233	0.99249	Wheezing	Condition
381295	0.962 (0.472-1.96)	0.913953	0.99249	Senile cataract	Condition
444459	1.05 (0.46-2.38)	0.914843	0.99249	Benign neoplasm of sigmoid colon	Condition
4168213	1.08 (0.265-4.39)	0.914915	0.99249	Chest pain on breathing	Condition
140966	0.94 (0.299-2.95)	0.91512	0.99249	Benign neoplasm of skin of face	Condition
136497	1.04 (0.509-2.12)	0.915166	0.99249	Scar conditions and fibrosis of skin	Condition
440933	0.967 (0.517-1.81)	0.9156	0.99249	Effects of accidental exposure to external cause	Condition
433595	1.03 (0.627-1.68)	0.916649	0.99249	Edema	Condition
4188155	0.948 (0.349-2.58)	0.916741	0.99249	Hernia of anterior abdominal wall	Condition
436231	0.954 (0.39-2.33)	0.917765	0.99249	Abnormal findings diagnostic imaging of liver+biliary tract	Condition
443767	1.05 (0.411-2.69)	0.918608	0.99249	Disorder of eye due to diabetes mellitus	Condition
441408	1.03 (0.594-1.78)	0.919296	0.99249	Vomiting	Condition
4028387	0.93 (0.227-3.81)	0.919929	0.99249	Disorder of integument	Condition
433196	1.06 (0.338-3.32)	0.920128	0.99249	Chorioretinal scar	Condition
4021915	1.07 (0.265-4.34)	0.92049	0.99249	Hematopoietic system finding	Condition
4151985	1.07 (0.265-4.36)	0.920781	0.99249	Lower back injury	Condition
440129	0.951 (0.351-2.57)	0.92087	0.99249	Hypertrophy of nasal turbinates	Condition
4042728	1.03 (0.572-1.85)	0.92155	0.99249	Blood glucose abnormal	Condition
197917	1.05 (0.425-2.58)	0.921759	0.99249	Disorder of biliary tract	Condition
432312	1.06 (0.336-3.34)	0.922616	0.99249	Chronic angle-closure glaucoma	Condition
40482267	1.04 (0.505-2.13)	0.922784	0.99249	Imaging of gastrointestinal tract abnormal	Condition
435839	1.07 (0.264-4.34)	0.922879	0.99249	Lymphedema	Condition
438867	1.07 (0.258-4.46)	0.923953	0.99249	Generalized aches and pains	Condition
4152351	1.03 (0.557-1.91)	0.924063	0.99249	Abdominal distension, gaseous	Condition
197032	0.934 (0.228-3.83)	0.924579	0.99249	Hyperplasia of prostate	Condition
257012	0.973 (0.555-1.71)	0.925091	0.99249	Chronic sinusitis	Condition
4089462	1.05 (0.387-2.84)	0.925172	0.99249	Ventricular premature complex	Condition
201820	1.07 (0.264-4.33)	0.925841	0.99249	Diabetes mellitus	Condition
4282316	0.966 (0.461-2.02)	0.926166	0.99249	Recurrent major depression	Condition
193518	0.954 (0.347-2.62)	0.926814	0.99249	Intestinal obstruction	Condition
4280354	1.07 (0.264-4.33)	0.926946	0.99249	Nutritional anemia	Condition
440530	0.937 (0.231-3.79)	0.926976	0.99249	Oropharyngeal dysphagia	Condition
372409	1.03 (0.518-2.06)	0.927384	0.99249	Sciatica	Condition
4170554	0.978 (0.605-1.58)	0.928202	0.99249	Hip pain	Condition
435149	1.05 (0.329-3.38)	0.928515	0.99249	Complication of internal device	Condition
439727	1.04 (0.423-2.57)	0.928919	0.99249	Human immunodeficiency virus infection	Condition
4115991	0.974 (0.541-1.76)	0.931263	0.99249	Knee joint effusion	Condition
134898	1.03 (0.55-1.92)	0.93146	0.99249	Non-toxic uninodular goiter	Condition
4115169	1.04 (0.423-2.55)	0.931677	0.99249	Pain in left arm	Condition
134441	1.05 (0.329-3.37)	0.931827	0.99249	Chronic ulcer of skin	Condition
378735	0.963 (0.39-2.38)	0.933996	0.99249	Migraine without aura	Condition
194984	0.977 (0.551-1.73)	0.935762	0.99249	Disease of liver	Condition
132466	0.945 (0.232-3.85)	0.936936	0.99249	Lumbar sprain	Condition
443611	0.955 (0.3-3.04)	0.937917	0.99249	Chronic kidney disease stage 5	Condition
197913	1.03 (0.494-2.14)	0.937932	0.99249	Disorder of function of stomach	Condition
72990	0.96 (0.339-2.72)	0.938472	0.99249	Localized osteoarthrosis uncertain if primary OR secondary	Condition
4147185	1.06 (0.257-4.33)	0.939696	0.99249	Cardiovascular symptoms	Condition
194993	1.04 (0.33-3.3)	0.942018	0.99249	Intestinal malabsorption	Condition
81250	0.951 (0.231-3.91)	0.944527	0.99249	Carcinoma in situ of breast	Condition
45768963	1.05 (0.26-4.25)	0.944543	0.99249	Uncomplicated mild persistent asthma	Condition
133834	0.969 (0.392-2.39)	0.945923	0.99249	Atopic dermatitis	Condition
4098458	1.04 (0.327-3.31)	0.946563	0.99249	Moderate protein-calorie malnutrition (weight for age 60-74% of standard)	Condition
436339	0.955 (0.234-3.89)	0.949109	0.99249	Bacterial infection due to Klebsiella pneumoniae	Condition
438567	1.04 (0.327-3.3)	0.949286	0.99249	Adult failure to thrive syndrome	Condition
381591	0.975 (0.449-2.12)	0.949781	0.99249	Cerebrovascular disease	Condition
81878	0.974 (0.425-2.23)	0.950624	0.99249	Benign paroxysmal positional vertigo	Condition
433968	1.03 (0.445-2.37)	0.951082	0.99249	Candidiasis	Condition
75576	1.02 (0.499-2.1)	0.951686	0.99249	Irritable bowel syndrome	Condition
441818	0.965 (0.307-3.03)	0.951898	0.99249	Hemangioma	Condition
200174	1.02 (0.604-1.71)	0.952333	0.99249	Disorder of skin and/or subcutaneous tissue	Condition
443600	0.975 (0.426-2.23)	0.952398	0.99249	Localized infection of skin AND/OR subcutaneous tissue	Condition
40481896	1.04 (0.257-4.23)	0.953456	0.99249	Hypertensive urgency	Condition
4308509	1.04 (0.256-4.25)	0.954254	0.99249	Impaired fasting glycemia	Condition
198678	0.966 (0.295-3.16)	0.954937	0.99249	Intestinal infectious disease	Condition
73300	1.04 (0.256-4.22)	0.956612	0.99249	Radial styloid tenosynovitis	Condition
197921	0.962 (0.233-3.97)	0.957061	0.99249	Renal osteodystrophy	Condition
196236	0.962 (0.235-3.94)	0.957104	0.99249	Septic shock	Condition
40480043	0.968 (0.299-3.13)	0.957367	0.99249	Abnormal cervical Papanicolaou smear with positive human papillomavirus deoxyribonucleic acid test	Condition
4097608	1.23e-06 (5.46e-245-2.78e+232)	0.961244	0.99249	Gestation period, 18 weeks	Condition
434657	0.972 (0.307-3.07)	0.961352	0.99249	Weakness of face muscles	Condition
40482507	1.21e-06 (4.14e-247-3.52e+234)	0.961527	0.99249	Incipient senile cataract	Condition
434303	1.03 (0.318-3.33)	0.961756	0.99249	Benign neoplasm of rectum and anal canal	Condition
4265749	1.02 (0.42-2.49)	0.961838	0.99249	Meibomian gland dysfunction	Condition
442306	9.84e-07 (7.42e-254-1.31e+241)	0.962002	0.99249	Adjustment disorder with depressed mood	Condition
72993	1.92e-06 (2.55e-242-1.45e+230)	0.962118	0.99249	Localized, primary osteoarthritis	Condition
372903	2.61e-06 (9.54e-238-7.16e+225)	0.962291	0.99249	Retinal edema	Condition
436222	0.986 (0.54-1.8)	0.962391	0.99249	Altered mental status	Condition
132982	2.66e-06 (6.29e-239-1.12e+227)	0.96253	0.99249	Keloid scar	Condition
4270024	9.47e-07 (1.19e-260-7.53e+247)	0.962911	0.99249	Acute non-ST segment elevation myocardial infarction	Condition
4266654	2.47e-06 (6.89e-243-8.87e+230)	0.962946	0.99249	Abrasion and/or friction burn of skin	Condition
381859	1.04e-06 (6.88e-261-1.58e+248)	0.963209	0.99249	Infective otitis externa	Condition
197023	2.49e-06 (1.43e-244-4.32e+232)	0.963226	0.99249	Bilateral inguinal hernia	Condition
75311	3.11e-06 (3.03e-241-3.19e+229)	0.963366	0.99249	Fibrosclerosis of breast	Condition
4307254	2.23e-06 (1.18e-248-4.2e+236)	0.963533	0.99249	Closed fracture	Condition
4009890	2.9e-06 (1.95e-244-4.3e+232)	0.963649	0.99249	Pain in upper limb	Condition
140190	8.16e-07 (1.29e-269-5.14e+256)	0.963783	0.99249	Disorder of back	Condition
135858	2.4e-06 (4.36e-249-1.32e+237)	0.963805	0.99249	Disorder of lip	Condition
313989	2.89e-06 (1.65e-245-5.06e+233)	0.963808	0.99249	Chronic lymphadenitis	Condition
317585	2.48e-06 (1.61e-250-3.83e+238)	0.964115	0.99249	Aortic aneurysm	Condition
4113129	2.94e-06 (1.57e-248-5.49e+236)	0.964304	0.99249	Benign tumor of soft tissue of head, face and neck	Condition
4062791	2.64e-06 (1.16e-251-6e+239)	0.964459	0.99249	Endocrine, nutritional and metabolic disease complicating pregnancy, childbirth and puerperium	Condition
195596	2.48e-06 (6.44e-254-9.59e+241)	0.96461	0.99249	Chronic pancreatitis	Condition
437828	2.8e-06 (1.02e-251-7.67e+239)	0.964627	0.99249	Disorder of calcium metabolism	Condition
436164	2.49e-06 (4.4e-254-1.41e+242)	0.96464	0.99249	Corpus luteum cyst	Condition
136934	2.36e-06 (1.67e-255-3.35e+243)	0.964697	0.99249	Primary hyperparathyroidism	Condition
321314	2.66e-06 (2.88e-253-2.45e+241)	0.964705	0.99249	Abdominal aortic aneurysm without rupture	Condition
433270	3.08e-06 (5.17e-251-1.84e+239)	0.964803	0.99249	Cord entanglement without compression	Condition
4060558	3.72e-06 (1.81e-247-7.68e+235)	0.964829	0.99249	Uterine scar from previous surgery in pregnancy, childbirth and the puerperium - delivered	Condition
439080	3.13e-06 (1.04e-251-9.43e+239)	0.964948	0.99249	Dyspareunia	Condition
4166125	0.978 (0.363-2.64)	0.964948	0.99249	Localized swelling, mass and lump, neck	Condition
443247	2.89e-06 (5.23e-256-1.59e+244)	0.965323	0.99249	Labor and delivery complicated by fetal heart rate anomaly	Condition
43021250	2.46e-06 (1.38e-259-4.37e+247)	0.965373	0.99249	Complication associated with orthopedic device	Condition
434089	3.14e-06 (6.67e-255-1.48e+243)	0.965404	0.99249	Antepartum hemorrhage	Condition
375519	2.94e-06 (2.25e-257-3.85e+245)	0.965564	0.99249	Alcohol withdrawal syndrome	Condition
441737	2.66e-06 (1.9e-260-3.71e+248)	0.965702	0.99249	Contusion	Condition
29056	2.88e-06 (2.38e-259-3.48e+247)	0.965773	0.99249	Sialoadenitis	Condition
4168318	2.98e-06 (2.81e-259-3.16e+247)	0.965859	0.99249	Genetic disorder carrier	Condition
40482801	7.62e-07 (4.72e-288-1.23e+275)	0.965986	0.99249	Type II diabetes mellitus uncontrolled	Condition
436839	1.03 (0.252-4.22)	0.966025	0.99249	Closed fracture of metacarpal bone	Condition
434272	2.38e-06 (2.02e-266-2.81e+254)	0.966195	0.99249	Varicella	Condition
443570	0.97 (0.238-3.96)	0.966433	0.99249	Cervicovaginal cytology: Low grade squamous intraepithelial lesion	Condition
4108814	9.99e-07 (1.32e-297-7.57e+284)	0.967749	0.99249	Pericardial effusion - noninflammatory	Condition
443874	1.19e-06 (2.89e-296-4.86e+283)	0.968009	0.99249	Gestation period, 34 weeks	Condition
444267	1.11e-06 (1.87e-301-6.62e+288)	0.968424	0.99249	Gestation period, 35 weeks	Condition
380731	0.973 (0.241-3.93)	0.968804	0.99249	Otitis externa	Condition
43530621	9.31e-07 (6.20000000000002e-310-1.4e+297)	0.968899	0.99249	Acute postoperative pain	Condition
373995	1.02 (0.374-2.78)	0.969444	0.99249	Delirium	Condition
4336226	1.27e-06 (6.47e-309-2.48e+296)	0.969499	0.99249	Gestation period, 23 weeks	Condition
437116	8.99e-07 (9.5502889341113e-321-8.47e+307)	0.969893	0.99249	Closed fracture of distal end of radius	Condition
4266517	1.27e-06 (2.45999998450618e-316-6.54e+303)	0.970233	0.99249	Gestation period, 13 weeks	Condition
74635	1.02 (0.441-2.34)	0.970772	0.99249	Lumbosacral radiculopathy	Condition
31602	1.08e-06 (0-Inf)	0.970801	0.99249	Disorder of the larynx	Condition
37309664	1.12e-06 (0-Inf)	0.970906	0.99249	Asymptomatic microscopic hematuria	Condition
79061	0.974 (0.241-3.94)	0.970944	0.99249	Slow transit constipation	Condition
75036	1.01 (0.469-2.19)	0.971103	0.99249	Localized, primary osteoarthritis of the hand	Condition
74855	1.07e-06 (0-Inf)	0.971397	0.99249	Genital herpes simplex	Condition
4239682	0.979 (0.309-3.1)	0.971416	0.99249	Chronic phototoxic dermatitis	Condition
4010658	1.12e-06 (0-Inf)	0.971491	0.99249	Difficulty passing urine	Condition
319826	1.02 (0.316-3.3)	0.971594	0.99249	Secondary hypertension	Condition
45773176	1.05e-06 (0-Inf)	0.971641	0.99249	Low grade squamous intraepithelial lesion on cervical Papanicolaou smear	Condition
378140	6.75e-07 (0-Inf)	0.971895	0.99249	Inflammatory and toxic neuropathy	Condition
254669	9.58e-07 (0-Inf)	0.97203	0.99249	Disorder of vocal cord	Condition
377285	8.76e-07 (0-Inf)	0.972114	0.99249	Mature cataract	Condition
4151134	1.07e-06 (0-Inf)	0.972115	0.99249	Cyst of pancreas	Condition
24970	1.03e-06 (0-Inf)	0.972299	0.99249	Chronic laryngitis	Condition
435216	7.28e-07 (0-Inf)	0.972512	0.99249	Disorder due to type 1 diabetes mellitus	Condition
30234	9.61e-07 (0-Inf)	0.972522	0.99249	Neck sprain	Condition
444211	9.64e-07 (0-Inf)	0.97266	0.99249	Disorder of thigh	Condition
42535528	1.17e-06 (0-Inf)	0.972756	0.99249	Blepharitis of right eyelid	Condition
437247	0.982 (0.351-2.75)	0.972922	0.99249	Anemia of chronic disease	Condition
433864	1.08e-06 (0-Inf)	0.973033	0.99249	Gestation period, 31 weeks	Condition
196758	1.18e-06 (0-Inf)	0.973079	0.99249	Tumor of body of uterus affecting pregnancy	Condition
24660	9.64e-07 (0-Inf)	0.973112	0.99249	Acute tonsillitis	Condition
200461	1.08e-06 (0-Inf)	0.973175	0.99249	Endometriosis of uterus	Condition
4242241	1.25e-06 (0-Inf)	0.973204	0.99249	Gestation period, 10 weeks	Condition
198492	9.77e-07 (0-Inf)	0.973505	0.99249	Second degree perineal laceration	Condition
4322726	1.26e-06 (0-Inf)	0.973592	0.99249	Gestation less than 9 weeks	Condition
4004672	1.02 (0.416-2.48)	0.973712	0.99249	Psychoactive substance use disorder	Condition
434484	1.21e-06 (0-Inf)	0.973725	0.99249	Gestation period, 30 weeks	Condition
4134605	1.07e-06 (0-Inf)	0.97389	0.99249	Optic disc disorder	Condition
444023	1.19e-06 (0-Inf)	0.97402	0.99249	Gestation period, 26 weeks	Condition
134398	1.06e-06 (0-Inf)	0.974043	0.99249	Periodontal disease	Condition
134870	1.09e-06 (0-Inf)	0.974047	0.99249	Pityriasis versicolor	Condition
4329445	1e-06 (0-Inf)	0.974349	0.99249	Noninflammatory disorder of uterus	Condition
432430	1.1e-06 (0-Inf)	0.974401	0.99249	Gestation period, 27 weeks	Condition
4129155	1.01e-06 (0-Inf)	0.974493	0.99249	Vaginal bleeding	Condition
73090	7.62e-07 (0-Inf)	0.974514	0.99249	Contusion of foot	Condition
376961	7.68e-07 (0-Inf)	0.974567	0.99249	Disturbance of consciousness	Condition
4111416	1.26e-06 (0-Inf)	0.974576	0.99249	Pulmonary incompetence, non-rheumatic	Condition
81175	8.99e-07 (0-Inf)	0.974608	0.99249	Contusion of chest	Condition
4167037	1.08e-06 (0-Inf)	0.974692	0.99249	Patient condition finding	Condition
434494	1.14e-06 (0-Inf)	0.974798	0.99249	Closed fracture of upper end of humerus	Condition
441788	1.18e-06 (0-Inf)	0.974808	0.99249	Human papilloma virus infection	Condition
196726	0.981 (0.305-3.15)	0.974841	0.99249	Gallbladder calculus with acute cholecystitis and no obstruction	Condition
42873169	8.98e-07 (0-Inf)	0.974842	0.99249	Sprain of shoulder rotator cuff	Condition
443614	8.79e-07 (0-Inf)	0.974892	0.99249	Chronic kidney disease stage 1	Condition
136198	9.7e-07 (0-Inf)	0.974959	0.99249	Cervical spondylosis with myelopathy	Condition
40479565	1.29e-06 (0-Inf)	0.975123	0.99249	Carrier of cystic fibrosis gene mutation	Condition
4283893	1.16e-06 (0-Inf)	0.975356	0.99249	Sinusitis	Condition
4204991	1.11e-06 (0-Inf)	0.975404	0.99249	Lichen simplex chronicus	Condition
40481632	1.19e-06 (0-Inf)	0.975427	0.99249	Ganglion cyst	Condition
439393	1.29e-06 (0-Inf)	0.975693	0.99249	Pre-eclampsia	Condition
195007	1.01 (0.442-2.32)	0.976914	0.992989	Female stress incontinence	Condition
46286594	1.01 (0.375-2.74)	0.977913	0.993262	Problem related to lifestyle	Condition
320746	1.02 (0.246-4.21)	0.980725	0.994117	Cardiomyopathy associated with another disorder	Condition
4169095	0.992 (0.517-1.9)	0.980886	0.994117	Bradycardia	Condition
36714126	0.99 (0.45-2.18)	0.98095	0.994117	Difficulty walking	Condition
377575	0.993 (0.499-1.98)	0.983411	0.995868	Tinnitus	Condition
4301699	0.988 (0.242-4.02)	0.98629	0.99804	Neuropathy	Condition
140648	0.995 (0.534-1.85)	0.987334	0.998353	Onychomycosis due to dermatophyte	Condition
435511	1.01 (0.41-2.46)	0.991039	0.998581	Hypercalcemia	Condition
315558	0.994 (0.357-2.77)	0.991419	0.998581	Atherosclerosis of arteries of the extremities	Condition
4243587	0.994 (0.316-3.12)	0.991801	0.998581	Benign neoplasm of skin of upper limb	Condition
75095	0.994 (0.31-3.19)	0.992265	0.998581	Closed fracture of ankle	Condition
4137468	0.995 (0.317-3.13)	0.993009	0.998581	Abscess of skin and/or subcutaneous tissue	Condition
134461	0.995 (0.313-3.17)	0.993263	0.998581	Tietze's disease	Condition
4201745	0.997 (0.533-1.87)	0.99368	0.998581	Disorder of digestive system	Condition
37109050	1 (0.412-2.44)	0.994621	0.998581	Meibomian gland dysfunction of right eye	Condition
192367	0.997 (0.363-2.74)	0.994838	0.998581	Dysplasia of cervix	Condition
443431	1 (0.36-2.79)	0.995542	0.998581	Disorder of menstruation	Condition
4232697	0.997 (0.315-3.15)	0.995642	0.998581	Persistent atrial fibrillation	Condition
4121341	0.998 (0.36-2.76)	0.996548	0.998753	Diffuse cerebrovascular disease	Condition
318169	1 (0.438-2.28)	0.999456	0.999554	Varicose veins of lower extremity	Condition
436003	1 (0.354-2.83)	0.999549	0.999554	Persistent postoperative fistula	Condition
192357	1 (0.244-4.1)	0.999554	0.999554	Paralytic ileus	Condition
1703063	4.33 (1.92-9.76)	0.000404719	0.108465	valganciclovir	Drug
715997	2.91 (1.5-5.65)	0.0015639	0.268229	donepezil	Drug
1325608	3.62 (1.54-8.49)	0.00309356	0.268229	pegfilgrastim	Drug
19008339	3.27 (1.42-7.53)	0.00526239	0.268229	vitamin A	Drug
1317640	3.18 (1.4-7.24)	0.00584481	0.268229	telmisartan	Drug
1154343	1.56 (1.13-2.15)	0.0072039	0.268229	albuterol	Drug
40239216	3.01 (1.32-6.86)	0.00883556	0.268229	linagliptin	Drug
1341927	2.21 (1.21-4.02)	0.00984976	0.268229	enalapril	Drug
1149196	1.93 (1.17-3.17)	0.00985605	0.268229	cetirizine	Drug
19003999	2.77 (1.27-6.04)	0.0102808	0.268229	mycophenolate mofetil	Drug
1153428	2.25 (1.2-4.22)	0.0113392	0.268229	fexofenadine	Drug
1551860	2 (1.17-3.42)	0.0114431	0.268229	pravastatin	Drug
1707687	1.75 (1.13-2.73)	0.0126466	0.268229	vancomycin	Drug
967823	1.49 (1.09-2.05)	0.0129633	0.268229	sodium chloride	Drug
953076	1.55 (1.1-2.19)	0.0130644	0.268229	famotidine	Drug
19037223	3.1 (1.27-7.57)	0.0130893	0.268229	beta carotene	Drug
940864	2.07 (1.15-3.75)	0.0156005	0.268229	econazole	Drug
19011773	1.73 (1.11-2.69)	0.0157467	0.268229	ascorbic acid	Drug
901318	2.76 (1.2-6.31)	0.0163292	0.268229	sodium ascorbate	Drug
1705674	1.54 (1.07-2.23)	0.0217988	0.268229	trimethoprim	Drug
40163661	1.59 (1.07-2.36)	0.0220188	0.268229	Streptococcus pneumoniae type 1 capsular polysaccharide antigen	Drug
40163668	1.59 (1.07-2.36)	0.0220188	0.268229	Streptococcus pneumoniae type 10A capsular polysaccharide antigen	Drug
40163670	1.59 (1.07-2.36)	0.0220188	0.268229	Streptococcus pneumoniae type 11A capsular polysaccharide antigen	Drug
40163672	1.59 (1.07-2.36)	0.0220188	0.268229	Streptococcus pneumoniae type 12F capsular polysaccharide antigen	Drug
40163674	1.59 (1.07-2.36)	0.0220188	0.268229	Streptococcus pneumoniae type 14 capsular polysaccharide antigen	Drug
40163676	1.59 (1.07-2.36)	0.0220188	0.268229	Streptococcus pneumoniae type 15B capsular polysaccharide antigen	Drug
40163678	1.59 (1.07-2.36)	0.0220188	0.268229	Streptococcus pneumoniae type 17F capsular polysaccharide antigen	Drug
40163680	1.59 (1.07-2.36)	0.0220188	0.268229	Streptococcus pneumoniae type 18C capsular polysaccharide antigen	Drug
40163682	1.59 (1.07-2.36)	0.0220188	0.268229	Streptococcus pneumoniae type 19A capsular polysaccharide antigen	Drug
40163684	1.59 (1.07-2.36)	0.0220188	0.268229	Streptococcus pneumoniae type 19F capsular polysaccharide antigen	Drug
40163686	1.59 (1.07-2.36)	0.0220188	0.268229	Streptococcus pneumoniae type 2 capsular polysaccharide antigen	Drug
40163688	1.59 (1.07-2.36)	0.0220188	0.268229	Streptococcus pneumoniae type 20 capsular polysaccharide antigen	Drug
40163690	1.59 (1.07-2.36)	0.0220188	0.268229	Streptococcus pneumoniae type 22F capsular polysaccharide antigen	Drug
40163692	1.59 (1.07-2.36)	0.0220188	0.268229	Streptococcus pneumoniae type 23F capsular polysaccharide antigen	Drug
40163694	1.59 (1.07-2.36)	0.0220188	0.268229	Streptococcus pneumoniae type 3 capsular polysaccharide antigen	Drug
40163696	1.59 (1.07-2.36)	0.0220188	0.268229	Streptococcus pneumoniae type 33F capsular polysaccharide antigen	Drug
40163698	1.59 (1.07-2.36)	0.0220188	0.268229	Streptococcus pneumoniae type 4 capsular polysaccharide antigen	Drug
40163700	1.59 (1.07-2.36)	0.0220188	0.268229	Streptococcus pneumoniae type 5 capsular polysaccharide antigen	Drug
40163702	1.59 (1.07-2.36)	0.0220188	0.268229	Streptococcus pneumoniae type 6B capsular polysaccharide antigen	Drug
40163704	1.59 (1.07-2.36)	0.0220188	0.268229	Streptococcus pneumoniae type 7F capsular polysaccharide antigen	Drug
40163706	1.59 (1.07-2.36)	0.0220188	0.268229	Streptococcus pneumoniae type 8 capsular polysaccharide antigen	Drug
40163708	1.59 (1.07-2.36)	0.0220188	0.268229	Streptococcus pneumoniae type 9N capsular polysaccharide antigen	Drug
40163710	1.59 (1.07-2.36)	0.0220188	0.268229	Streptococcus pneumoniae type 9V capsular polysaccharide antigen	Drug
1703687	2 (1.09-3.68)	0.0259811	0.309463	acyclovir	Drug
1589505	2.02 (1.07-3.83)	0.0301925	0.351808	levonorgestrel	Drug
939976	1.55 (1.04-2.31)	0.0319393	0.357127	sodium sulfate	Drug
955632	2.47 (1.08-5.62)	0.0319815	0.357127	fluorouracil	Drug
1304643	2.33 (1.07-5.11)	0.0340742	0.37273	darbepoetin alfa	Drug
915175	1.82 (1.04-3.2)	0.0366412	0.392793	bacitracin	Drug
1836430	1.5 (1.02-2.19)	0.0383478	0.403028	sulfamethoxazole	Drug
1524674	2.59 (1.05-6.39)	0.0398399	0.410657	zoledronic acid	Drug
923645	1.43 (1.01-2.01)	0.0411278	0.415934	omeprazole	Drug
734354	1.76 (1-3.1)	0.0485592	0.481995	pregabalin	Drug
750982	0.443 (0.196-1)	0.0510287	0.497298	bupropion	Drug
19045045	1.51 (0.996-2.28)	0.0525319	0.499762	ergocalciferol	Drug
986417	1.42 (0.995-2.01)	0.0531463	0.499762	polyethylene glycol 3350	Drug
1560278	1.61 (0.99-2.63)	0.0548062	0.506033	glucagon	Drug
1741122	1.61 (0.988-2.63)	0.0557014	0.506033	tazobactam	Drug
19049105	1.36 (0.989-1.88)	0.0581764	0.519709	potassium chloride	Drug
911354	2.21 (0.968-5.05)	0.0598707	0.520227	palonosetron	Drug
1746114	1.6 (0.98-2.61)	0.0601755	0.520227	piperacillin	Drug
1129625	1.44 (0.982-2.12)	0.0618182	0.521844	diphenhydramine	Drug
1580747	1.65 (0.974-2.81)	0.0623098	0.521844	sitagliptin	Drug
836208	2.56 (0.945-6.95)	0.0644478	0.531446	succinylcholine	Drug
1784444	2.5 (0.926-6.72)	0.0704685	0.5626	ivermectin	Drug
1713332	1.35 (0.975-1.87)	0.0706808	0.5626	amoxicillin	Drug
1749008	1.81 (0.949-3.43)	0.0716074	0.5626	cefpodoxime	Drug
1782521	2.51 (0.92-6.87)	0.0724243	0.5626	isoniazid	Drug
1548195	0.508 (0.238-1.08)	0.0794364	0.608256	estradiol	Drug
19010482	0.365 (0.115-1.15)	0.0862743	0.649909	cyclosporine	Drug
1304850	2.46 (0.877-6.88)	0.0873012	0.649909	filgrastim	Drug
922570	1.49 (0.941-2.36)	0.0892963	0.655655	nystatin	Drug
1750500	1.72 (0.917-3.23)	0.0909715	0.658929	clarithromycin	Drug
932745	2.35 (0.868-6.38)	0.0924204	0.660498	bumetanide	Drug
920293	1.46 (0.938-2.28)	0.0937037	0.660857	nitrofurantoin	Drug
43532365	1.61 (0.915-2.85)	0.0980674	0.6715	glucose oxidase	Drug
1512674	2.14 (0.867-5.28)	0.0989175	0.6715	drospirenone	Drug
1567198	1.49 (0.928-2.38)	0.098971	0.6715	insulin aspart, human	Drug
950637	1.81 (0.883-3.72)	0.105242	0.70512	tacrolimus	Drug
1738521	0.66 (0.394-1.11)	0.115345	0.75659	doxycycline	Drug
1552310	0.207 (0.0291-1.48)	0.116053	0.75659	progesterone	Drug
1636780	2.21 (0.819-5.97)	0.117159	0.75659	testosterone	Drug
939506	1.38 (0.921-2.06)	0.119452	0.762214	sodium bicarbonate	Drug
1167322	1.71 (0.867-3.39)	0.121326	0.765069	allopurinol	Drug
1383925	2.19 (0.805-5.98)	0.124409	0.767768	isosorbide dinitrate	Drug
1741309	1.71 (0.862-3.37)	0.125101	0.767768	terbinafine	Drug
1742253	1.35 (0.918-1.99)	0.126245	0.767768	levofloxacin	Drug
723013	1.4 (0.909-2.14)	0.127484	0.767768	diazepam	Drug
1335471	1.87 (0.821-4.25)	0.136204	0.80308	benazepril	Drug
1729720	0.224 (0.0313-1.6)	0.136344	0.80308	penicillin V	Drug
992956	0.727 (0.474-1.12)	0.145723	0.836092	magnesium hydroxide	Drug
985247	0.713 (0.452-1.13)	0.147367	0.836092	aluminum hydroxide	Drug
19009540	1.76 (0.818-3.79)	0.147938	0.836092	vitamin E	Drug
780369	2.33 (0.74-7.33)	0.148188	0.836092	metaxalone	Drug
19058572	1.63 (0.832-3.2)	0.153984	0.846845	calcium citrate	Drug
1322184	0.622 (0.324-1.19)	0.154001	0.846845	clopidogrel	Drug
918906	1.58 (0.841-2.97)	0.154834	0.846845	oxybutynin	Drug
1563600	0.241 (0.0337-1.73)	0.157115	0.850642	chorionic gonadotropin	Drug
1301152	1.42 (0.869-2.33)	0.161144	0.863729	melatonin	Drug
1308842	1.47 (0.851-2.53)	0.167833	0.89068	valsartan	Drug
901656	0.579 (0.264-1.27)	0.172773	0.907904	menthol	Drug
1149380	1.26 (0.895-1.76)	0.186265	0.934032	fluticasone	Drug
1102527	0.392 (0.0955-1.61)	0.192853	0.934032	meperidine	Drug
949279	1.61 (0.781-3.32)	0.197266	0.934032	carboxymethylcellulose	Drug
1308738	1.35 (0.855-2.12)	0.19841	0.934032	vitamin B12	Drug
733301	0.277 (0.0388-1.98)	0.201505	0.934032	buspirone	Drug
19027362	1.56 (0.785-3.11)	0.203738	0.934032	potassium phosphate	Drug
755695	1.52 (0.796-2.9)	0.204635	0.934032	fluoxetine	Drug
1797513	1.28 (0.873-1.87)	0.208281	0.934032	ciprofloxacin	Drug
966991	0.769 (0.509-1.16)	0.214014	0.934032	simethicone	Drug
942350	1.63 (0.753-3.51)	0.215707	0.934032	torsemide	Drug
936748	1.76 (0.719-4.3)	0.216685	0.934032	aprepitant	Drug
1000560	1.22 (0.888-1.69)	0.217084	0.934032	ondansetron	Drug
933724	1.48 (0.794-2.76)	0.217573	0.934032	phenazopyridine	Drug
710062	0.532 (0.194-1.46)	0.220368	0.934032	amitriptyline	Drug
1734104	1.22 (0.884-1.69)	0.222967	0.934032	azithromycin	Drug
1107830	0.703 (0.397-1.24)	0.226345	0.934032	loratadine	Drug
967861	0.422 (0.104-1.71)	0.2272	0.934032	magnesium citrate	Drug
1588712	0.298 (0.0416-2.13)	0.228007	0.934032	follicle stimulating hormone	Drug
1589795	0.298 (0.0416-2.13)	0.228007	0.934032	luteinizing hormone	Drug
1506270	1.26 (0.865-1.83)	0.229615	0.934032	methylprednisolone	Drug
941258	1.23 (0.875-1.73)	0.232469	0.934032	docusate	Drug
1124300	1.27 (0.855-1.89)	0.235567	0.934032	diclofenac	Drug
19048493	0.65 (0.319-1.33)	0.236768	0.934032	gadobutrol	Drug
1560305	1.51 (0.762-2.99)	0.237466	0.934032	omega-3 acid ethyl esters (USP)	Drug
43532539	1.57 (0.735-3.36)	0.243404	0.934032	vilanterol	Drug
45774435	1.81 (0.664-4.94)	0.245578	0.934032	dulaglutide	Drug
40241186	0.314 (0.0439-2.25)	0.249018	0.934032	ticagrelor	Drug
1112807	1.23 (0.864-1.75)	0.251346	0.934032	aspirin	Drug
766529	1.52 (0.739-3.13)	0.254652	0.934032	haloperidol	Drug
1347450	0.318 (0.0439-2.3)	0.255896	0.934032	alteplase	Drug
1346823	1.35 (0.804-2.27)	0.256448	0.934032	carvedilol	Drug
1502905	1.34 (0.807-2.23)	0.256947	0.934032	insulin glargine	Drug
938268	1.24 (0.855-1.78)	0.26025	0.934032	sennosides, USP	Drug
1560171	1.44 (0.761-2.74)	0.260545	0.934032	glipizide	Drug
1114220	0.596 (0.241-1.47)	0.262015	0.934032	naloxone	Drug
1395058	1.43 (0.763-2.69)	0.263036	0.934032	chlorthalidone	Drug
19011035	1.21 (0.866-1.69)	0.26462	0.934032	lactate	Drug
1547504	1.96 (0.597-6.41)	0.267503	0.934032	rosiglitazone	Drug
961145	0.52 (0.163-1.66)	0.268921	0.934032	glycerin	Drug
40170911	1.65 (0.676-4.04)	0.270876	0.934032	liraglutide	Drug
1728416	0.331 (0.0461-2.38)	0.271906	0.934032	penicillin G	Drug
948856	1.38 (0.776-2.46)	0.272281	0.934032	polyvinyl alcohol	Drug
797399	1.22 (0.85-1.75)	0.279329	0.934032	gabapentin	Drug
952004	1.65 (0.665-4.07)	0.281683	0.934032	sevelamer	Drug
19035631	1.64 (0.663-4.07)	0.28399	0.934032	calcitriol	Drug
949759	1.72 (0.634-4.64)	0.288353	0.934032	halobetasol	Drug
1150345	1.24 (0.832-1.85)	0.288931	0.934032	meloxicam	Drug
934075	1.35 (0.777-2.33)	0.289797	0.934032	azelastine	Drug
1300673	1.86 (0.588-5.89)	0.290741	0.934032	thrombin	Drug
903643	1.44 (0.731-2.83)	0.292652	0.934032	tretinoin	Drug
43013024	0.665 (0.31-1.43)	0.296696	0.934032	apixaban	Drug
1746940	1.37 (0.757-2.49)	0.297162	0.934032	erythromycin	Drug
1154161	1.3 (0.792-2.14)	0.297659	0.934032	montelukast	Drug
1114122	1.84 (0.578-5.83)	0.302884	0.934032	nalbuphine	Drug
1396012	0.479 (0.118-1.95)	0.303583	0.934032	ferrous gluconate	Drug
1542948	0.357 (0.0498-2.56)	0.305612	0.934032	follitropin alfa	Drug
701322	0.358 (0.0497-2.57)	0.307208	0.934032	memantine	Drug
1137529	1.34 (0.762-2.37)	0.308403	0.934032	salmeterol	Drug
1550557	0.722 (0.385-1.35)	0.309047	0.934032	prednisolone	Drug
996416	1.4 (0.732-2.67)	0.309988	0.934032	finasteride	Drug
1110410	1.24 (0.819-1.88)	0.31079	0.934032	morphine	Drug
906780	0.778 (0.479-1.27)	0.312426	0.934032	metoclopramide	Drug
40226742	0.487 (0.12-1.97)	0.312774	0.934032	olmesartan	Drug
904356	1.79 (0.57-5.62)	0.318246	0.934032	methenamine	Drug
1503297	1.21 (0.829-1.78)	0.318421	0.934032	metformin	Drug
19092849	0.367 (0.0512-2.63)	0.318676	0.934032	magnesium chloride	Drug
35604506	1.41 (0.718-2.76)	0.319754	0.934032	sugammadex	Drug
708298	1.23 (0.817-1.85)	0.321745	0.934032	midazolam	Drug
1510813	0.755 (0.432-1.32)	0.322225	0.934032	rosuvastatin	Drug
1500211	0.492 (0.121-2.01)	0.323428	0.934032	medroxyprogesterone	Drug
906914	0.492 (0.12-2.01)	0.323958	0.934032	urea	Drug
1516976	1.65 (0.609-4.47)	0.324909	0.934032	insulin detemir	Drug
785649	0.373 (0.0519-2.67)	0.326319	0.934032	ketamine	Drug
974166	0.815 (0.541-1.23)	0.328575	0.934032	hydrochlorothiazide	Drug
45775571	0.499 (0.123-2.02)	0.328853	0.934032	glycopyrronium	Drug
950435	1.64 (0.606-4.42)	0.331253	0.934032	citric acid	Drug
528323	0.378 (0.0523-2.73)	0.335229	0.934032	hepatitis B surface antigen vaccine	Drug
19039926	0.504 (0.124-2.04)	0.337565	0.934032	dexlansoprazole	Drug
908523	0.663 (0.284-1.55)	0.342077	0.934032	mineral oil	Drug
986517	1.74 (0.553-5.49)	0.342778	0.934032	cellulose	Drug
1101554	0.574 (0.182-1.81)	0.34391	0.934032	colchicine	Drug
920458	0.751 (0.414-1.36)	0.346161	0.934032	betamethasone	Drug
1201620	0.798 (0.498-1.28)	0.346398	0.934032	codeine	Drug
1769535	1.73 (0.551-5.44)	0.347546	0.934032	cefadroxil	Drug
19058092	1.73 (0.549-5.47)	0.348206	0.934032	gelatin	Drug
19078126	1.42 (0.68-2.98)	0.348351	0.934032	sodium polystyrene sulfonate	Drug
1557272	1.34 (0.724-2.5)	0.349055	0.934032	alendronate	Drug
529218	0.742 (0.397-1.39)	0.350079	0.934032	acellular pertussis vaccine, inactivated	Drug
1178663	1.52 (0.624-3.72)	0.355708	0.934032	indomethacin	Drug
930021	0.397 (0.0555-2.84)	0.357515	0.934032	alfuzosin	Drug
704943	0.52 (0.128-2.11)	0.35925	0.934032	methocarbamol	Drug
1596977	0.709 (0.339-1.48)	0.359467	0.934032	insulin, regular, human	Drug
1125315	1.16 (0.845-1.59)	0.359498	0.934032	acetaminophen	Drug
19077884	0.402 (0.0561-2.88)	0.364885	0.934032	sodium acetate	Drug
1521369	1.29 (0.743-2.24)	0.366166	0.934032	norethindrone	Drug
1305058	0.524 (0.129-2.13)	0.366381	0.934032	methotrexate	Drug
913782	1.71 (0.535-5.44)	0.366527	0.934032	tolterodine	Drug
1343916	1.26 (0.764-2.06)	0.369575	0.934032	epinephrine	Drug
1153013	0.635 (0.234-1.72)	0.371494	0.934032	promethazine	Drug
711584	1.42 (0.66-3.04)	0.371866	0.934032	levetiracetam	Drug
1517824	1.58 (0.576-4.34)	0.374426	0.934032	niacin	Drug
1503983	0.41 (0.0572-2.94)	0.374927	0.934032	cetrorelix	Drug
1139179	1.68 (0.531-5.31)	0.377909	0.934032	bromfenac	Drug
793143	1.56 (0.578-4.22)	0.379209	0.934032	semaglutide	Drug
948078	1.19 (0.809-1.74)	0.379633	0.934032	pantoprazole	Drug
927478	0.413 (0.0575-2.97)	0.380311	0.934032	pramoxine	Drug
1328165	1.34 (0.695-2.58)	0.38207	0.934032	diltiazem	Drug
19089579	1.56 (0.573-4.25)	0.384791	0.934032	difluprednate	Drug
929128	0.535 (0.13-2.21)	0.387012	0.934032	propylene glycol	Drug
1516766	1.68 (0.519-5.42)	0.38741	0.934032	repaglinide	Drug
19069022	0.421 (0.0589-3.01)	0.388575	0.934032	sodium fluoride	Drug
907879	1.36 (0.678-2.71)	0.388755	0.934032	miconazole	Drug
996541	1.43 (0.633-3.23)	0.388998	0.934032	fluocinolone	Drug
991876	1.36 (0.677-2.72)	0.389644	0.934032	loperamide	Drug
990678	0.424 (0.0593-3.03)	0.392348	0.934032	chlordiazepoxide	Drug
951511	0.785 (0.451-1.37)	0.392682	0.934032	mupirocin	Drug
922868	1.65 (0.523-5.21)	0.392812	0.934032	permethrin	Drug
787787	0.544 (0.134-2.21)	0.393658	0.934032	hyaluronate	Drug
797617	0.702 (0.307-1.6)	0.401249	0.934032	citalopram	Drug
752061	1.31 (0.696-2.47)	0.402028	0.934032	prochlorperazine	Drug
1704183	0.43 (0.0592-3.12)	0.403725	0.934032	lamivudine	Drug
981774	1.63 (0.516-5.15)	0.405295	0.934032	adapalene	Drug
1550023	1.25 (0.741-2.1)	0.405413	0.934032	insulin lispro	Drug
19090761	1.62 (0.516-5.11)	0.407136	0.934032	regadenoson	Drug
1716903	0.724 (0.337-1.56)	0.407333	0.934032	moxifloxacin	Drug
1759842	1.17 (0.799-1.72)	0.414023	0.934032	clavulanate	Drug
43560385	0.442 (0.0613-3.18)	0.417133	0.934032	dolutegravir	Drug
19058274	1.35 (0.651-2.8)	0.420104	0.934032	purified protein derivative of tuberculin	Drug
46275996	1.15 (0.813-1.64)	0.423946	0.934032	influenza A virus (H3N2) antigen	Drug
46275999	1.15 (0.813-1.64)	0.423946	0.934032	influenza B virus antigen	Drug
798874	1.23 (0.742-2.03)	0.424336	0.934032	clonazepam	Drug
1559684	1.45 (0.584-3.57)	0.425691	0.934032	glyburide	Drug
988095	0.449 (0.0625-3.23)	0.42667	0.934032	ursodeoxycholate	Drug
904453	1.19 (0.778-1.81)	0.426935	0.934032	esomeprazole	Drug
1367500	1.19 (0.776-1.82)	0.429018	0.934032	losartan	Drug
981709	0.629 (0.198-1.99)	0.430285	0.934032	dorzolamide	Drug
1516800	0.453 (0.063-3.26)	0.431572	0.934032	risedronate	Drug
742267	0.669 (0.246-1.82)	0.431735	0.934032	topiramate	Drug
1526475	1.32 (0.663-2.61)	0.432408	0.934032	ezetimibe	Drug
1501700	0.822 (0.504-1.34)	0.43327	0.934032	levothyroxine	Drug
1781733	1.38 (0.612-3.12)	0.436991	0.934032	atovaquone	Drug
915542	1.33 (0.646-2.75)	0.43752	0.934032	brimonidine	Drug
923081	1.35 (0.63-2.91)	0.437616	0.934032	ofloxacin	Drug
997881	0.823 (0.501-1.35)	0.440348	0.934032	clindamycin	Drug
19024770	1.48 (0.546-4.01)	0.441983	0.934032	biotin	Drug
916005	0.462 (0.0643-3.32)	0.443079	0.934032	solifenacin	Drug
725131	1.27 (0.682-2.38)	0.447241	0.934032	mirtazapine	Drug
46275993	1.14 (0.807-1.62)	0.448947	0.934032	influenza A virus (H1N1) antigen	Drug
1348265	0.468 (0.0653-3.35)	0.449595	0.934032	anastrozole	Drug
780442	1.55 (0.495-4.88)	0.450169	0.934032	varenicline	Drug
42903441	0.726 (0.316-1.67)	0.451268	0.934032	influenza A virus	Drug
1112921	1.18 (0.762-1.84)	0.451888	0.934032	ipratropium	Drug
993631	1.2 (0.747-1.93)	0.452149	0.934032	magnesium oxide	Drug
1319156	0.469 (0.0653-3.37)	0.452277	0.934032	dextran 70	Drug
46275719	1.55 (0.492-4.86)	0.455672	0.934032	sacubitril	Drug
1103640	0.473 (0.066-3.39)	0.45627	0.934032	methadone	Drug
1036252	0.474 (0.0664-3.39)	0.456929	0.934032	sulfacetamide	Drug
961047	1.21 (0.735-1.98)	0.457119	0.934032	ranitidine	Drug
1545958	1.14 (0.8-1.64)	0.461336	0.934032	atorvastatin	Drug
991825	0.479 (0.0666-3.45)	0.46463	0.934032	trospium	Drug
529411	0.817 (0.474-1.41)	0.466168	0.934032	tetanus toxoid vaccine, inactivated	Drug
1315946	0.482 (0.0675-3.45)	0.46762	0.934032	letrozole	Drug
941472	0.716 (0.29-1.77)	0.467927	0.934032	terconazole	Drug
1525215	0.595 (0.146-2.42)	0.468688	0.934032	pioglitazone	Drug
948490	0.593 (0.144-2.44)	0.469055	0.934032	polyethylene glycol 400	Drug
757688	0.655 (0.208-2.06)	0.469545	0.934032	aripiprazole	Drug
1332418	0.867 (0.588-1.28)	0.470104	0.934032	amlodipine	Drug
714785	1.44 (0.533-3.9)	0.470501	0.934032	amphetamine	Drug
19087317	0.656 (0.207-2.08)	0.47458	0.936597	lanolin	Drug
1549080	1.35 (0.589-3.11)	0.475889	0.936597	estrogens, conjugated (USP)	Drug
1836241	1.52 (0.476-4.83)	0.48129	0.936597	sulbactam	Drug
1353228	1.22 (0.703-2.11)	0.482185	0.936597	vitamin B6	Drug
903963	1.15 (0.78-1.69)	0.482462	0.936597	triamcinolone	Drug
977968	0.608 (0.15-2.46)	0.485874	0.936597	sodium citrate	Drug
1314002	1.25 (0.667-2.34)	0.486037	0.936597	atenolol	Drug
1353766	0.704 (0.261-1.9)	0.488599	0.936597	propranolol	Drug
1331235	0.503 (0.0699-3.61)	0.494141	0.936597	quinapril	Drug
1135766	0.85 (0.531-1.36)	0.499772	0.936597	phenylephrine	Drug
1386957	1.25 (0.653-2.39)	0.499914	0.936597	labetalol	Drug
989482	0.508 (0.0706-3.65)	0.500628	0.936597	dutasteride	Drug
902722	0.77 (0.359-1.65)	0.503137	0.936597	tobramycin	Drug
1551099	1.13 (0.785-1.64)	0.503352	0.936597	prednisone	Drug
529303	0.831 (0.482-1.43)	0.504425	0.936597	diphtheria toxoid vaccine, inactivated	Drug
40222444	1.47 (0.467-4.65)	0.508631	0.936597	denosumab	Drug
19022596	0.629 (0.156-2.54)	0.514242	0.936597	diatrizoate	Drug
1334456	1.34 (0.547-3.29)	0.520015	0.936597	ramipril	Drug
1300751	0.633 (0.155-2.58)	0.523368	0.936597	polysaccharide iron complex	Drug
719311	1.38 (0.511-3.74)	0.524652	0.936597	dextroamphetamine	Drug
1316262	1.26 (0.617-2.57)	0.527183	0.936597	sildenafil	Drug
989878	1.11 (0.805-1.53)	0.528388	0.936597	lidocaine	Drug
1126658	0.873 (0.571-1.34)	0.531223	0.936597	hydromorphone	Drug
1799139	1.2 (0.681-2.1)	0.533952	0.936597	oseltamivir	Drug
939881	0.534 (0.0739-3.86)	0.53451	0.936597	capsaicin	Drug
1000632	1.16 (0.732-1.82)	0.535248	0.936597	clotrimazole	Drug
740560	1.44 (0.456-4.53)	0.5365	0.936597	carbidopa	Drug
789578	1.44 (0.456-4.53)	0.5365	0.936597	levodopa	Drug
951279	0.728 (0.265-2)	0.537824	0.936597	prilocaine	Drug
1036228	0.731 (0.27-1.98)	0.538876	0.936597	sucralfate	Drug
1337107	0.54 (0.0753-3.87)	0.539135	0.936597	ranolazine	Drug
954688	1.23 (0.634-2.37)	0.543058	0.936597	latanoprost	Drug
929435	0.648 (0.16-2.63)	0.543293	0.936597	acetazolamide	Drug
40174004	1.19 (0.683-2.06)	0.546297	0.936597	Streptococcus pneumoniae serotype 1 capsular antigen diphtheria CRM197 protein conjugate vaccine	Drug
40174011	1.19 (0.683-2.06)	0.546297	0.936597	Streptococcus pneumoniae serotype 19A capsular antigen diphtheria CRM197 protein conjugate vaccine	Drug
40174015	1.19 (0.683-2.06)	0.546297	0.936597	Streptococcus pneumoniae serotype 3 capsular antigen diphtheria CRM197 protein conjugate vaccine	Drug
40174018	1.19 (0.683-2.06)	0.546297	0.936597	Streptococcus pneumoniae serotype 5 capsular antigen diphtheria CRM197 protein conjugate vaccine	Drug
40174020	1.19 (0.683-2.06)	0.546297	0.936597	Streptococcus pneumoniae serotype 6A capsular antigen diphtheria CRM197 protein conjugate vaccine	Drug
40174023	1.19 (0.683-2.06)	0.546297	0.936597	Streptococcus pneumoniae serotype 7F capsular antigen diphtheria CRM197 protein conjugate vaccine	Drug
739138	1.18 (0.688-2.02)	0.549026	0.936597	sertraline	Drug
529713	0.551 (0.0769-3.95)	0.552883	0.936597	mumps virus vaccine live, Jeryl Lynn strain	Drug
532272	0.551 (0.0769-3.95)	0.552883	0.936597	measles virus vaccine live, Enders' attenuated Edmonston strain	Drug
925636	0.706 (0.223-2.23)	0.552957	0.936597	oxymetazoline	Drug
1344143	1.28 (0.555-2.96)	0.559829	0.936597	albumin human, USP	Drug
19062817	1.17 (0.683-2.02)	0.562162	0.936597	riboflavin	Drug
1154029	1.11 (0.774-1.6)	0.562895	0.936597	fentanyl	Drug
918172	1.27 (0.556-2.91)	0.567972	0.936597	benzoyl peroxide	Drug
45774751	1.3 (0.529-3.18)	0.569748	0.936597	empagliflozin	Drug
906072	0.819 (0.412-1.63)	0.570458	0.936597	tropicamide	Drug
42873636	1.3 (0.527-3.19)	0.570768	0.936597	mirabegron	Drug
987366	0.566 (0.0789-4.06)	0.570937	0.936597	lubiprostone	Drug
19124906	0.568 (0.0789-4.08)	0.573632	0.936597	magnesium	Drug
1310149	0.8 (0.367-1.74)	0.573947	0.936597	warfarin	Drug
1314577	0.569 (0.0794-4.08)	0.57464	0.936597	nebivolol	Drug
968426	1.39 (0.442-4.34)	0.575742	0.936597	mesalamine	Drug
1196677	0.824 (0.418-1.63)	0.577096	0.936597	formoterol	Drug
1748975	1.39 (0.433-4.47)	0.578087	0.936597	cefepime	Drug
1367571	1.11 (0.76-1.63)	0.580294	0.936597	heparin	Drug
1143374	0.794 (0.351-1.8)	0.580546	0.936597	ephedrine	Drug
1518254	1.12 (0.754-1.65)	0.58274	0.936597	dexamethasone	Drug
1136980	0.899 (0.614-1.32)	0.584796	0.936597	ketorolac	Drug
1536743	0.582 (0.0812-4.17)	0.590213	0.936597	ganirelix	Drug
1139042	0.678 (0.164-2.8)	0.590429	0.936597	acetylcysteine	Drug
19035704	0.872 (0.528-1.44)	0.592301	0.936597	calcium carbonate	Drug
528986	1.16 (0.669-2.02)	0.595858	0.936597	Streptococcus pneumoniae serotype 14 capsular antigen diphtheria CRM197 protein conjugate vaccine	Drug
528988	1.16 (0.669-2.02)	0.595858	0.936597	Streptococcus pneumoniae serotype 18C capsular antigen diphtheria CRM197 protein conjugate vaccine	Drug
528990	1.16 (0.669-2.02)	0.595858	0.936597	Streptococcus pneumoniae serotype 19F capsular antigen diphtheria CRM197 protein conjugate vaccine	Drug
529042	1.16 (0.669-2.02)	0.595858	0.936597	Streptococcus pneumoniae serotype 23F capsular antigen diphtheria CRM197 protein conjugate vaccine	Drug
529044	1.16 (0.669-2.02)	0.595858	0.936597	Streptococcus pneumoniae serotype 4 capsular antigen diphtheria CRM197 protein conjugate vaccine	Drug
529046	1.16 (0.669-2.02)	0.595858	0.936597	Streptococcus pneumoniae serotype 6B capsular antigen diphtheria CRM197 protein conjugate vaccine	Drug
529072	1.16 (0.669-2.02)	0.595858	0.936597	Streptococcus pneumoniae serotype 9V capsular antigen diphtheria CRM197 protein conjugate vaccine	Drug
791967	0.886 (0.563-1.39)	0.599321	0.939287	lorazepam	Drug
909440	0.591 (0.0819-4.27)	0.602354	0.941288	methyl salicylate	Drug
734275	1.31 (0.474-3.61)	0.604941	0.942582	phenobarbital	Drug
19027475	1.24 (0.548-2.8)	0.607606	0.943396	potassium sulfate	Drug
923672	0.792 (0.323-1.94)	0.609909	0.943396	hyoscyamine	Drug
1771162	1.12 (0.731-1.7)	0.613081	0.943396	cefazolin	Drug
1707164	0.891 (0.567-1.4)	0.615927	0.943396	metronidazole	Drug
957797	0.803 (0.339-1.9)	0.616611	0.943396	psyllium	Drug
915855	1.17 (0.629-2.18)	0.617169	0.943396	olopatadine	Drug
924939	0.884 (0.546-1.43)	0.617784	0.943396	bisacodyl	Drug
1383815	1.22 (0.562-2.63)	0.619832	0.943836	isosorbide	Drug
1136422	1.28 (0.473-3.45)	0.627501	0.949769	levocetirizine	Drug
1174888	1.11 (0.729-1.68)	0.631434	0.949769	hydrocodone	Drug
46221581	0.751 (0.233-2.43)	0.632631	0.949769	insulin isophane	Drug
955252	0.85 (0.433-1.67)	0.635486	0.949769	fluocinonide	Drug
1361711	0.869 (0.485-1.56)	0.635673	0.949769	nitroglycerin	Drug
1118084	0.848 (0.427-1.69)	0.638768	0.949769	celecoxib	Drug
980311	1.31 (0.417-4.14)	0.640311	0.949769	collagenase	Drug
916662	0.623 (0.0855-4.54)	0.640371	0.949769	dimethicone	Drug
1777806	1.12 (0.691-1.82)	0.64108	0.949769	ceftriaxone	Drug
1326115	0.788 (0.289-2.15)	0.641448	0.949769	oxytocin	Drug
917006	0.867 (0.473-1.59)	0.644308	0.951375	benzocaine	Drug
1717327	1.21 (0.526-2.78)	0.65348	0.957603	ampicillin	Drug
42874220	1.38 (0.341-5.56)	0.653908	0.957603	cobicistat	Drug
917336	0.64 (0.0893-4.58)	0.656647	0.957603	desoximetasone	Drug
735979	1.26 (0.461-3.42)	0.656687	0.957603	risperidone	Drug
902251	0.77 (0.242-2.45)	0.657621	0.957603	hypromellose	Drug
1103314	1.11 (0.705-1.74)	0.660233	0.957603	tramadol	Drug
19037038	0.848 (0.406-1.77)	0.661289	0.957603	calcium gluconate	Drug
951469	0.645 (0.0895-4.64)	0.662819	0.957603	calcium acetate	Drug
998415	0.868 (0.458-1.65)	0.665668	0.958448	clobetasol	Drug
19018419	1.13 (0.642-2)	0.66698	0.958448	niacinamide	Drug
792777	0.875 (0.473-1.62)	0.671401	0.961666	varicella zoster virus glycoprotein E	Drug
907013	1.28 (0.406-4.04)	0.672808	0.961666	metolazone	Drug
1539403	0.901 (0.553-1.47)	0.675527	0.962026	simvastatin	Drug
1777087	1.24 (0.456-3.35)	0.676649	0.962026	hydroxychloroquine	Drug
987153	1.34 (0.329-5.48)	0.68111	0.962698	Lactobacillus acidophilus	Drug
19061088	0.829 (0.336-2.04)	0.683422	0.962698	dexmedetomidine	Drug
42873961	1.33 (0.325-5.46)	0.689805	0.962698	influenza B virus vaccine, B-Wisconsin-1-2010-like virus	Drug
1351541	0.793 (0.253-2.49)	0.691592	0.962698	leuprolide	Drug
1595799	0.847 (0.371-1.93)	0.693048	0.962698	ferrous fumarate	Drug
42800027	0.818 (0.3-2.23)	0.694894	0.962698	varicella-zoster virus vaccine live (Oka-Merck) strain	Drug
721724	0.82 (0.302-2.23)	0.696186	0.962698	nortriptyline	Drug
1134439	0.819 (0.3-2.24)	0.69728	0.962698	caffeine	Drug
1710281	1.19 (0.488-2.92)	0.699882	0.962698	tenofovir disoproxil	Drug
939259	0.89 (0.491-1.61)	0.700359	0.962698	budesonide	Drug
911064	1.18 (0.511-2.71)	0.701277	0.962698	zinc oxide	Drug
19127890	0.876 (0.439-1.75)	0.706592	0.962698	inert ingredients	Drug
722031	0.824 (0.299-2.27)	0.707665	0.962698	paroxetine	Drug
19003953	1.13 (0.594-2.15)	0.710393	0.962698	rocuronium	Drug
950098	0.871 (0.419-1.81)	0.712538	0.962698	ciclopirox	Drug
19093848	0.918 (0.582-1.45)	0.712836	0.962698	magnesium sulfate	Drug
966956	0.829 (0.304-2.26)	0.714458	0.962698	silver sulfadiazine	Drug
1163944	0.911 (0.549-1.51)	0.718508	0.962698	guaifenesin	Drug
1113648	0.773 (0.19-3.15)	0.719078	0.962698	nabumetone	Drug
738156	0.776 (0.191-3.15)	0.722298	0.962698	doxepin	Drug
1717704	1.09 (0.68-1.74)	0.725759	0.962698	valacyclovir	Drug
948582	1.11 (0.611-2.02)	0.727271	0.962698	polymyxin B	Drug
19018544	0.779 (0.191-3.18)	0.728143	0.962698	calcium	Drug
523212	0.781 (0.193-3.16)	0.728724	0.962698	rubella virus vaccine live (Wistar RA 27-3 strain)	Drug
778711	0.924 (0.591-1.45)	0.730574	0.962698	cyclobenzaprine	Drug
1136601	0.913 (0.543-1.53)	0.731629	0.962698	benzonatate	Drug
40241331	0.866 (0.38-1.97)	0.731728	0.962698	rivaroxaban	Drug
1307863	1.19 (0.438-3.24)	0.732517	0.962698	verapamil	Drug
719174	0.784 (0.193-3.18)	0.733155	0.962698	benztropine	Drug
1792429	1.19 (0.44-3.2)	0.734065	0.962698	proguanil	Drug
19005046	0.857 (0.35-2.1)	0.735555	0.962698	pyridoxine	Drug
924566	0.916 (0.549-1.53)	0.737807	0.962698	tamsulosin	Drug
777221	1.11 (0.604-2.03)	0.738999	0.962698	hydroxyzine	Drug
1519936	0.789 (0.194-3.21)	0.740321	0.962698	etonogestrel	Drug
19033354	1.11 (0.595-2.07)	0.741116	0.962698	petrolatum	Drug
987245	1.12 (0.561-2.25)	0.74178	0.962698	lactulose	Drug
1363053	1.21 (0.383-3.81)	0.747002	0.967133	doxazosin	Drug
1307046	0.938 (0.628-1.4)	0.752815	0.968034	metoprolol	Drug
753626	1.07 (0.686-1.68)	0.753987	0.968034	propofol	Drug
1735947	0.835 (0.266-2.62)	0.756926	0.968034	rifaximin	Drug
959196	0.854 (0.313-2.33)	0.757514	0.968034	witch hazel	Drug
743670	0.854 (0.313-2.33)	0.758051	0.968034	venlafaxine	Drug
715259	1.1 (0.602-2)	0.758534	0.968034	duloxetine	Drug
985708	0.915 (0.515-1.63)	0.762373	0.970622	ketoconazole	Drug
1301025	1.06 (0.715-1.58)	0.769291	0.97474	enoxaparin	Drug
1309944	1.14 (0.465-2.81)	0.770381	0.97474	amiodarone	Drug
976778	1.23 (0.305-4.96)	0.771063	0.97474	hydroquinone	Drug
1398937	0.863 (0.317-2.35)	0.773096	0.975011	clonidine	Drug
958999	1.16 (0.418-3.22)	0.776727	0.976269	carbamide peroxide	Drug
1515774	1.16 (0.423-3.16)	0.777737	0.976269	norgestimate	Drug
19056802	0.756 (0.105-5.45)	0.781509	0.978713	alpha tocopherol	Drug
929504	0.908 (0.455-1.81)	0.785017	0.980711	proparacaine	Drug
1156378	1.17 (0.366-3.77)	0.786764	0.980711	flurbiprofen	Drug
1140643	0.887 (0.361-2.18)	0.793494	0.982469	sumatriptan	Drug
703547	0.93 (0.532-1.63)	0.799256	0.982469	trazodone	Drug
1101703	0.835 (0.207-3.36)	0.799495	0.982469	homatropine	Drug
1154332	1.09 (0.559-2.12)	0.803142	0.982469	pseudoephedrine	Drug
19028106	1.07 (0.642-1.77)	0.804213	0.982469	isopropyl alcohol	Drug
705103	1.12 (0.459-2.73)	0.804944	0.982469	lamotrigine	Drug
904542	0.867 (0.272-2.76)	0.808304	0.982469	triamterene	Drug
778474	0.896 (0.366-2.19)	0.809178	0.982469	tizanidine	Drug
909795	0.842 (0.207-3.42)	0.81008	0.982469	nepafenac	Drug
1790812	0.934 (0.534-1.63)	0.810664	0.982469	chlorhexidine	Drug
44785907	1.13 (0.414-3.08)	0.812205	0.982469	umeclidinium	Drug
1318853	0.911 (0.423-1.96)	0.81244	0.982469	nifedipine	Drug
1395773	0.871 (0.277-2.74)	0.813512	0.982469	iron sucrose	Drug
1308216	1.05 (0.697-1.58)	0.813926	0.982469	lisinopril	Drug
19080985	1.05 (0.673-1.65)	0.815669	0.982469	iohexol	Drug
781039	0.929 (0.49-1.76)	0.821288	0.986196	alprazolam	Drug
930916	1.17 (0.289-4.76)	0.822883	0.986196	diphenoxylate	Drug
1597756	1.14 (0.361-3.59)	0.824283	0.986196	glimepiride	Drug
40166605	1.07 (0.581-1.97)	0.827311	0.987614	influenza A-California-7-2009-(H1N1)v-like virus vaccine	Drug
1124957	1.04 (0.748-1.43)	0.832743	0.989293	oxycodone	Drug
1796458	1.13 (0.361-3.54)	0.834008	0.989293	cefdinir	Drug
19137312	1.06 (0.631-1.77)	0.834525	0.989293	thiamine	Drug
1347384	0.886 (0.281-2.8)	0.836495	0.989293	irbesartan	Drug
904501	0.864 (0.212-3.52)	0.838913	0.989293	travoprost	Drug
19095164	1.04 (0.71-1.52)	0.843164	0.989293	cholecalciferol	Drug
965748	1.09 (0.476-2.48)	0.844006	0.989293	scopolamine	Drug
1318137	1.12 (0.354-3.55)	0.845387	0.989293	nicardipine	Drug
766814	0.935 (0.473-1.85)	0.845649	0.989293	quetiapine	Drug
967562	0.907 (0.335-2.45)	0.847174	0.989293	loteprednol etabonate	Drug
744740	1.04 (0.684-1.59)	0.849661	0.99004	zolpidem	Drug
42900505	1.1 (0.406-2.98)	0.852221	0.990868	linaclotide	Drug
970250	1.06 (0.585-1.9)	0.85678	0.993045	spironolactone	Drug
1786621	0.963 (0.641-1.45)	0.857798	0.993045	cephalexin	Drug
1510687	1.11 (0.351-3.5)	0.859885	0.993316	sodium zirconium cyclosilicate	Drug
1778162	0.93 (0.406-2.13)	0.864657	0.994398	cefuroxime	Drug
42873956	1.05 (0.559-1.98)	0.876321	0.994398	influenza A virus vaccine, A-Victoria-361-2011 (H3N2)-like virus	Drug
40220740	1.11 (0.276-4.5)	0.878933	0.994398	lifitegrast	Drug
910232	1.09 (0.345-3.46)	0.880932	0.994398	cyclopentolate	Drug
745466	1.08 (0.397-2.93)	0.882016	0.994398	valproate	Drug
1396131	0.965 (0.591-1.58)	0.888019	0.994398	ferrous sulfate	Drug
956874	1.03 (0.666-1.6)	0.88908	0.994398	furosemide	Drug
914335	1.06 (0.487-2.29)	0.891135	0.994398	atropine	Drug
43531944	1.05 (0.544-2.01)	0.893027	0.994398	influenza B virus vaccine, B-Massachusetts-2-2012-like virus	Drug
1340128	0.914 (0.224-3.73)	0.900719	0.994398	captopril	Drug
1560524	0.976 (0.658-1.45)	0.90302	0.994398	glucose	Drug
718583	1.05 (0.488-2.25)	0.90453	0.994398	nicotine	Drug
1036884	1.06 (0.431-2.59)	0.905224	0.994398	tetracaine	Drug
1150871	0.949 (0.388-2.32)	0.909293	0.994398	misoprostol	Drug
924724	1.07 (0.34-3.35)	0.911201	0.994398	dicyclomine	Drug
991710	0.966 (0.518-1.8)	0.912438	0.994398	sodium phosphate, dibasic	Drug
1106776	0.955 (0.417-2.19)	0.912565	0.994398	tiotropium	Drug
915981	1.04 (0.54-1.98)	0.916812	0.994398	neomycin	Drug
1139699	0.948 (0.346-2.59)	0.916877	0.994398	butalbital	Drug
757352	0.929 (0.228-3.78)	0.917984	0.994398	eszopiclone	Drug
45892419	0.964 (0.478-1.94)	0.918903	0.994398	gentamicin	Drug
732893	0.967 (0.492-1.9)	0.921438	0.994398	bupivacaine	Drug
904525	0.947 (0.3-2.99)	0.925928	0.994398	bimatoprost	Drug
44784981	0.937 (0.232-3.79)	0.927669	0.994398	technetium Tc 99m sestamibi	Drug
1754994	1.02 (0.634-1.64)	0.935858	0.994398	fluconazole	Drug
19036781	0.986 (0.692-1.4)	0.937058	0.994398	calcium chloride	Drug
990499	0.977 (0.536-1.78)	0.940504	0.994398	sodium phosphate, monobasic	Drug
1119510	0.979 (0.56-1.71)	0.941403	0.994398	dextromethorphan	Drug
975125	0.985 (0.654-1.48)	0.941441	0.994398	hydrocortisone	Drug
785788	0.967 (0.393-2.38)	0.941762	0.994398	olanzapine	Drug
715233	1.03 (0.477-2.22)	0.942156	0.994398	baclofen	Drug
988294	1.02 (0.531-1.96)	0.949588	0.994398	dexpanthenol	Drug
1177480	0.99 (0.701-1.4)	0.952129	0.994398	ibuprofen	Drug
929887	1.02 (0.541-1.92)	0.952692	0.994398	lansoprazole	Drug
715939	1.01 (0.595-1.73)	0.956509	0.994398	escitalopram	Drug
836715	1.04 (0.255-4.21)	0.959846	0.994398	temazepam	Drug
1549786	0.987 (0.581-1.68)	0.962716	0.994398	ethinyl estradiol	Drug
19012925	3.11e-06 (3.53e-238-2.74e+226)	0.962882	0.994398	silodosin	Drug
1192218	2.77e-06 (9.99e-241-7.68e+228)	0.962943	0.994398	levalbuterol	Drug
751246	2.73e-06 (1.46e-244-5.08e+232)	0.963492	0.994398	lithium carbonate	Drug
1115008	0.99 (0.654-1.5)	0.963651	0.994398	naproxen	Drug
902427	1.02 (0.472-2.2)	0.963674	0.994398	timolol	Drug
938044	2.84e-06 (3.92e-246-2.06e+234)	0.963848	0.994398	brinzolamide	Drug
1736971	2.88e-06 (4.77e-248-1.74e+236)	0.964175	0.994398	abacavir	Drug
917205	9.65e-07 (2.58e-275-3.62e+262)	0.964985	0.994398	desonide	Drug
1400498	3.69e-06 (9.93999999999999e-249-1.37e+237)	0.964988	0.994398	iron carbonyl	Drug
986790	1.03 (0.255-4.16)	0.96617	0.994398	azelate	Drug
1351115	1.03 (0.254-4.17)	0.966628	0.994398	ubidecarenone	Drug
1326303	1.03e-06 (1.53e-303-6.98e+290)	0.968469	0.994398	digoxin	Drug
738818	9.2e-07 (5.30000000000002e-310-1.6e+297)	0.96888	0.994398	doxylamine	Drug
1551803	0.978 (0.311-3.08)	0.970065	0.994398	fenofibrate	Drug
1598819	1.16e-06 (0-Inf)	0.972689	0.994398	clomiphene	Drug
1154077	9.57e-07 (0-Inf)	0.972875	0.994398	rizatriptan	Drug
955583	1.11e-06 (0-Inf)	0.973074	0.994398	fluorometholone	Drug
919204	1.05e-06 (0-Inf)	0.973529	0.994398	amylase	Drug
931973	1.05e-06 (0-Inf)	0.973529	0.994398	protease	Drug
990760	1.05e-06 (0-Inf)	0.973529	0.994398	lipase	Drug
1395573	1.05e-06 (0-Inf)	0.973588	0.994398	chondroitin sulfates	Drug
729855	9.57e-07 (0-Inf)	0.974443	0.994398	botulinum toxin type A	Drug
1708880	1.17e-06 (0-Inf)	0.974677	0.994398	minocycline	Drug
1748921	8.96e-07 (0-Inf)	0.974679	0.994398	ritonavir	Drug
986117	1.02 (0.251-4.16)	0.975845	0.994398	ketotifen	Drug
1373928	0.991 (0.499-1.97)	0.978566	0.995277	hydralazine	Drug
35605546	0.988 (0.314-3.11)	0.983593	0.995625	tenofovir alafenamide	Drug
905233	1 (0.584-1.73)	0.987982	0.995625	mometasone	Drug
1336926	0.994 (0.439-2.25)	0.988335	0.995625	tadalafil	Drug
1703069	1.01 (0.412-2.46)	0.988913	0.995625	emtricitabine	Drug
994341	0.996 (0.568-1.75)	0.989849	0.995625	meclizine	Drug
19111620	1 (0.607-1.66)	0.990052	0.995625	folic acid	Drug
705944	1.01 (0.249-4.06)	0.99338	0.997101	methylphenidate	Drug
1115572	0.997 (0.317-3.13)	0.995739	0.9976	beclomethasone	Drug
19044727	1 (0.36-2.78)	0.999556	0.999556	vitamin K1	Drug
