# Supplementary material for: Risk Factors Associated With SARS-CoV-2 Breakthrough Infections in Fully mRNA-Vaccinated Individuals: Retrospective Analysis
Source: JMIR Public Health Surveill. 2022 May 24;8(5):e35311. doi: 10.2196/35311 (PMC9132195; doi:10.2196/35311)
Supplement: Multimedia Appendix 3 [file publichealth_v8i5e35311_app3.xlsx]

## Sheet: Multimedia_appendix3
concept category	concept id	conceptname	domain
SARS-CoV-2 RNA detection	586307	Measurement of Severe acute respiratory syndrome coronavirus 2 (SARS-CoV-2) in Saliva	Measurement
SARS-CoV-2 RNA detection	586308	Measurement of Severe acute respiratory syndrome coronavirus 2 (SARS-CoV-2) using Nucleic acid amplification technique in Saliva	Measurement
SARS-CoV-2 RNA detection	586310	Measurement of Severe acute respiratory syndrome coronavirus 2 (SARS-CoV-2) Genetic material using Molecular method	Measurement
SARS-CoV-2 RNA detection	586517	SARS-CoV-2 (COVID-19) whole genome [Nucleotide sequence] in Isolate by Sequencing	Measurement
SARS-CoV-2 RNA detection	586518	SARS-related coronavirus E gene [Presence] in Serum or Plasma by NAA with probe detection	Measurement
SARS-CoV-2 RNA detection	586519	SARS-CoV-2 (COVID-19) S gene [Presence] in Serum or Plasma by NAA with probe detection	Measurement
SARS-CoV-2 RNA detection	586520	SARS-CoV-2 (COVID-19) N gene [Presence] in Serum or Plasma by NAA with probe detection	Measurement
SARS-CoV-2 RNA detection	586523	SARS-related coronavirus E gene [Presence] in Respiratory specimen by NAA with probe detection	Measurement
SARS-CoV-2 RNA detection	586524	SARS-CoV-2 (COVID-19) N gene [Presence] in Respiratory specimen by Nucleic acid amplification using CDC primer-probe set N1	Measurement
SARS-CoV-2 RNA detection	586525	SARS-CoV-2 (COVID-19) N gene [Presence] in Respiratory specimen by Nucleic acid amplification using CDC primer-probe set N2	Measurement
SARS-CoV-2 RNA detection	586526	SARS-CoV-2 (COVID-19) RNA [Presence] in Nasopharynx by NAA with probe detection	Measurement
SARS-CoV-2 RNA detection	586528	SARS-CoV-2 (COVID-19) RNA [Cycle Threshold #] in Respiratory specimen by NAA with probe detection	Measurement
SARS-CoV-2 RNA detection	586529	SARS-CoV-2 (COVID-19) RNA [Cycle Threshold #] in Unspecified specimen by NAA with probe detection	Measurement
SARS-CoV-2 RNA detection	700360	Infectious agent detection by nucleic acid (DNA or RNA); severe acute respiratory syndrome coronavirus 2 (SARS-CoV-2) (Coronavirus disease [COVID-19]), amplified probe technique	Measurement
SARS-CoV-2 RNA detection	704975	Measurement of Severe acute respiratory syndrome coronavirus 2 (SARS-CoV-2) using Nucleic acid amplification technique in Sample from oropharynx	Measurement
SARS-CoV-2 RNA detection	704976	Measurement of Severe acute respiratory syndrome coronavirus 2 (SARS-CoV-2) in Sample from oropharynx	Measurement
SARS-CoV-2 RNA detection	704991	Measurement of Severe acute respiratory syndrome coronavirus 2 (SARS-CoV-2) in Blood	Measurement
SARS-CoV-2 RNA detection	704992	Measurement of Severe acute respiratory syndrome coronavirus 2 (SARS-CoV-2) using Culture method	Measurement
SARS-CoV-2 RNA detection	704993	Measurement of Severe acute respiratory syndrome coronavirus 2 (SARS-CoV-2) using Sequencing	Measurement
SARS-CoV-2 RNA detection	705000	Measurement of Severe acute respiratory syndrome coronavirus 2 (SARS-CoV-2) using Nucleic acid amplification technique in Blood	Measurement
SARS-CoV-2 RNA detection	705001	Measurement of Severe acute respiratory syndrome coronavirus 2 (SARS-CoV-2) using Nucleic acid amplification technique	Measurement
SARS-CoV-2 RNA detection	705106	Measurement of Severe acute respiratory syndrome coronavirus 2 (SARS-CoV-2) using Nucleic acid amplification technique in Sample from nose	Measurement
SARS-CoV-2 RNA detection	705107	Measurement of Severe acute respiratory syndrome coronavirus 2 (SARS-CoV-2) in Sample from nose	Measurement
SARS-CoV-2 RNA detection	706154	SARS-CoV-2 (COVID-19) N gene [Presence] in Unspecified specimen by Nucleic acid amplification using CDC primer-probe set N2	Measurement
SARS-CoV-2 RNA detection	706155	SARS-CoV-2 (COVID-19) N gene [Cycle Threshold #] in Unspecified specimen by Nucleic acid amplification using CDC primer-probe set N2	Measurement
SARS-CoV-2 RNA detection	706156	SARS-CoV-2 (COVID-19) N gene [Presence] in Unspecified specimen by Nucleic acid amplification using CDC primer-probe set N1	Measurement
SARS-CoV-2 RNA detection	706157	SARS-CoV-2 (COVID-19) N gene [Cycle Threshold #] in Unspecified specimen by Nucleic acid amplification using CDC primer-probe set N1	Measurement
SARS-CoV-2 RNA detection	706158	SARS-CoV-2 (COVID-19) RNA panel - Respiratory specimen by NAA with probe detection	Measurement
SARS-CoV-2 RNA detection	706159	SARS-related coronavirus+MERS coronavirus RNA [Presence] in Respiratory specimen by NAA with probe detection	Measurement
SARS-CoV-2 RNA detection	706160	SARS-CoV-2 (COVID-19) RdRp gene [Presence] in Respiratory specimen by NAA with probe detection	Measurement
SARS-CoV-2 RNA detection	706161	SARS-CoV-2 (COVID-19) N gene [Presence] in Respiratory specimen by NAA with probe detection	Measurement
SARS-CoV-2 RNA detection	706163	SARS-CoV-2 (COVID-19) RNA [Presence] in Respiratory specimen by NAA with probe detection	Measurement
SARS-CoV-2 RNA detection	706165	SARS-related coronavirus RNA [Presence] in Respiratory specimen by NAA with probe detection	Measurement
SARS-CoV-2 RNA detection	706166	SARS-related coronavirus E gene [Cycle Threshold #] in Unspecified specimen by NAA with probe detection	Measurement
SARS-CoV-2 RNA detection	706167	SARS-CoV-2 (COVID-19) N gene [Cycle Threshold #] in Unspecified specimen by NAA with probe detection	Measurement
SARS-CoV-2 RNA detection	706168	SARS-CoV-2 (COVID-19) ORF1ab region [Cycle Threshold #] in Unspecified specimen by NAA with probe detection	Measurement
SARS-CoV-2 RNA detection	706169	SARS-CoV-2 (COVID-19) RNA panel - Unspecified specimen by NAA with probe detection	Measurement
SARS-CoV-2 RNA detection	706170	SARS-CoV-2 (COVID-19) RNA [Presence] in Unspecified specimen by NAA with probe detection	Measurement
SARS-CoV-2 RNA detection	706171	SARS-like coronavirus N gene [Presence] in Unspecified specimen by NAA with probe detection	Measurement
SARS-CoV-2 RNA detection	706172	SARS-like coronavirus N gene [Cycle Threshold #] in Unspecified specimen by NAA with probe detection	Measurement
SARS-CoV-2 RNA detection	706173	SARS-CoV-2 (COVID-19) RdRp gene [Presence] in Unspecified specimen by NAA with probe detection	Measurement
SARS-CoV-2 RNA detection	706174	SARS-related coronavirus E gene [Presence] in Unspecified specimen by NAA with probe detection	Measurement
SARS-CoV-2 RNA detection	706175	SARS-CoV-2 (COVID-19) N gene [Presence] in Unspecified specimen by NAA with probe detection	Measurement
SARS-CoV-2 RNA detection	715260	SARS-CoV-2 (COVID-19) RNA [Presence] in Saliva (oral fluid) by NAA with probe detection	Measurement
SARS-CoV-2 RNA detection	715261	SARS-CoV-2 (COVID-19) RNA [Presence] in Saliva (oral fluid) by Sequencing	Measurement
SARS-CoV-2 RNA detection	715262	SARS-CoV-2 (COVID-19) RNA [Log #/volume] (viral load) in Unspecified specimen by NAA with probe detection	Measurement
SARS-CoV-2 RNA detection	715272	SARS-CoV-2 (COVID-19) N gene [Presence] in Nasopharynx by NAA with probe detection	Measurement
SARS-CoV-2 RNA detection	723463	SARS-CoV-2 (COVID-19) RNA [Presence] in Serum or Plasma by NAA with probe detection	Measurement
SARS-CoV-2 RNA detection	723464	SARS-CoV-2 (COVID-19) ORF1ab region [Presence] in Unspecified specimen by NAA with probe detection	Measurement
SARS-CoV-2 RNA detection	723465	SARS-CoV-2 (COVID-19) S gene [Presence] in Respiratory specimen by NAA with probe detection	Measurement
SARS-CoV-2 RNA detection	723466	SARS-CoV-2 (COVID-19) S gene [Presence] in Unspecified specimen by NAA with probe detection	Measurement
SARS-CoV-2 RNA detection	723467	SARS-CoV-2 (COVID-19) S gene [Cycle Threshold #] in Respiratory specimen by NAA with probe detection	Measurement
SARS-CoV-2 RNA detection	723468	SARS-CoV-2 (COVID-19) S gene [Cycle Threshold #] in Unspecified specimen by NAA with probe detection	Measurement
SARS-CoV-2 RNA detection	723469	SARS-CoV-2 (COVID-19) ORF1ab region [Cycle Threshold #] in Respiratory specimen by NAA with probe detection	Measurement
SARS-CoV-2 RNA detection	723470	SARS-CoV-2 (COVID-19) RdRp gene [Cycle Threshold #] in Unspecified specimen by NAA with probe detection	Measurement
SARS-CoV-2 RNA detection	723471	SARS-CoV-2 (COVID-19) RdRp gene [Cycle Threshold #] in Respiratory specimen by NAA with probe detection	Measurement
SARS-CoV-2 RNA detection	723472	SARS-related coronavirus RNA [Presence] in Unspecified specimen by NAA with probe detection	Measurement
SARS-CoV-2 RNA detection	723476	SARS-CoV-2 (COVID-19) RNA [Presence] in Nasopharynx by NAA with non-probe detection	Measurement
SARS-CoV-2 RNA detection	723478	SARS-CoV-2 (COVID-19) ORF1ab region [Presence] in Respiratory specimen by NAA with probe detection	Measurement
SARS-CoV-2 RNA detection	742218	Infectious disease (bacterial or viral respiratory tract infection), pathogen-specific nucleic acid (DNA or RNA), 22 targets including severe acute respiratory syndrome coronavirus 2 (SARS-CoV-2), qualitative RT-PCR, nasopharyngeal swab	Measurement
SARS-CoV-2 RNA detection	742219	Infectious disease (bacterial or viral respiratory tract infection), pathogen-specific nucleic acid (DNA or RNA), 22 targets including severe acute respiratory syndrome coronavirus 2 (SARS-CoV-2), qualitative RT-PCR, nasopharyngeal swab	Measurement
SARS-CoV-2 RNA detection	742220	Antibody, severe acute respiratory syndrome coronavirus 2 (SARS-CoV-2) (Coronavirus disease [COVID-19]), includes titer(s), when performed	Measurement
SARS-CoV-2 RNA detection	756029	Measurement of Severe acute respiratory syndrome coronavirus 2 (SARS-CoV-2) in Respiratory specimen	Measurement
SARS-CoV-2 RNA detection	756055	Measurement of Severe acute respiratory syndrome coronavirus 2 (SARS-CoV-2)	Measurement
SARS-CoV-2 RNA detection	756065	Measurement of Severe acute respiratory syndrome coronavirus 2 (SARS-CoV-2) in Unspecified specimen	Measurement
SARS-CoV-2 RNA detection	756084	Measurement of Severe acute respiratory syndrome coronavirus 2 (SARS-CoV-2) using Nucleic acid amplification technique in Unspecified specimen	Measurement
SARS-CoV-2 RNA detection	756085	Measurement of Severe acute respiratory syndrome coronavirus 2 (SARS-CoV-2) using Nucleic acid amplification technique in Respiratory specimen	Measurement
SARS-CoV-2 RNA detection	757677	SARS-CoV-2 (COVID-19) RNA [Presence] in Nose by NAA with probe detection	Measurement
SARS-CoV-2 RNA detection	757678	SARS-CoV-2 (COVID-19) N gene [Presence] in Nose by NAA with probe detection	Measurement
SARS-CoV-2 RNA detection	3667067	SARS-CoV-2 (severe acute respiratory syndrome coronavirus 2) total immunoglobulin arbitrary concentration in serum	Measurement
SARS-CoV-2 RNA detection	3667069	Detection of ribonucleic acid of Severe acute respiratory syndrome coronavirus 2 using polymerase chain reaction	Measurement
SARS-CoV-2 RNA detection	36661375	Influenza virus A and B and SARS-CoV-2 (COVID-19) identified in Respiratory specimen by NAA with probe detection	Measurement
SARS-CoV-2 RNA detection	36661376	Influenza virus A and B RNA and SARS-CoV-2 (COVID-19) N gene panel - Respiratory specimen by NAA with probe detection	Measurement
SARS-CoV-2 RNA detection	36661377	SARS-CoV-2 (COVID-19) RNA [Presence] in Respiratory specimen by Sequencing	Measurement
SARS-CoV-2 RNA detection	36661378	SARS-CoV-2 (COVID-19) N gene [Presence] in Saliva (oral fluid) by NAA with probe detection	Measurement
SARS-CoV-2 RNA detection	36661384	Influenza virus A and B and SARS-CoV-2 (COVID-19) and SARS-related CoV RNA panel - Respiratory specimen by NAA with probe detection	Measurement
SARS-CoV-2 RNA detection	40218804	2019-ncov coronavirus, sars-cov-2/2019-ncov (covid-19), any technique, multiple types or subtypes (includes all targets), non-cdc	Measurement
SARS-CoV-2 RNA detection	40218805	Cdc 2019 novel coronavirus (2019-ncov) real-time rt-pcr diagnostic panel	Measurement
SARS-CoV-2 Antibody (or unspecified) detection	586309	Measurement of Severe acute respiratory syndrome coronavirus 2 (SARS-CoV-2) in Specified specimen	Measurement
SARS-CoV-2 Antibody (or unspecified) detection	586515	SARS-CoV-2 (COVID-19) Ab [Presence] in Serum or Plasma by Immunoassay	Measurement
SARS-CoV-2 Antibody (or unspecified) detection	586516	SARS-CoV-2 (COVID-19) [Presence] in Unspecified specimen by Organism specific culture	Measurement
SARS-CoV-2 Antibody (or unspecified) detection	586521	SARS-CoV-2 (COVID-19) IgA Ab [Presence] in Serum, Plasma or Blood by Rapid immunoassay	Measurement
SARS-CoV-2 Antibody (or unspecified) detection	586522	SARS-CoV-2 (COVID-19) Ab [Units/volume] in Serum or Plasma by Immunoassay	Measurement
SARS-CoV-2 Antibody (or unspecified) detection	586527	SARS-CoV-2 (COVID-19) IgG Ab [Presence] in DBS by Immunoassay	Measurement
SARS-CoV-2 Antibody (or unspecified) detection	702834	Measurement of Severe acute respiratory syndrome coronavirus 2 (SARS-CoV-2) specific cell-mediated immune response in Blood	Measurement
SARS-CoV-2 Antibody (or unspecified) detection	706176	SARS-CoV-2 (COVID-19) Ab panel - Serum, Plasma or Blood by Rapid immunoassay	Measurement
SARS-CoV-2 Antibody (or unspecified) detection	706177	SARS-CoV-2 (COVID-19) IgG Ab [Units/volume] in Serum or Plasma by Immunoassay	Measurement
SARS-CoV-2 Antibody (or unspecified) detection	706178	SARS-CoV-2 (COVID-19) IgM Ab [Units/volume] in Serum or Plasma by Immunoassay	Measurement
SARS-CoV-2 Antibody (or unspecified) detection	706179	SARS-CoV-2 (COVID-19) Ab panel - Serum or Plasma by Immunoassay	Measurement
SARS-CoV-2 Antibody (or unspecified) detection	706180	SARS-CoV-2 (COVID-19) IgM Ab [Presence] in Serum, Plasma or Blood by Rapid immunoassay	Measurement
SARS-CoV-2 Antibody (or unspecified) detection	706181	SARS-CoV-2 (COVID-19) IgG Ab [Presence] in Serum, Plasma or Blood by Rapid immunoassay	Measurement
SARS-CoV-2 Antibody (or unspecified) detection	723459	SARS-CoV-2 (COVID-19) IgA Ab [Units/volume] in Serum or Plasma by Immunoassay	Measurement
SARS-CoV-2 Antibody (or unspecified) detection	723473	SARS-CoV-2 (COVID-19) IgA Ab [Presence] in Serum or Plasma by Immunoassay	Measurement
SARS-CoV-2 Antibody (or unspecified) detection	723474	SARS-CoV-2 (COVID-19) IgG Ab [Presence] in Serum or Plasma by Immunoassay	Measurement
SARS-CoV-2 Antibody (or unspecified) detection	723475	SARS-CoV-2 (COVID-19) IgM Ab [Presence] in Serum or Plasma by Immunoassay	Measurement
SARS-CoV-2 Antibody (or unspecified) detection	723477	SARS-CoV-2 (COVID-19) Ag [Presence] in Respiratory specimen by Rapid immunoassay	Measurement
SARS-CoV-2 Antibody (or unspecified) detection	723479	SARS-CoV-2 (COVID-19) IgG+IgM Ab [Presence] in Serum or Plasma by Immunoassay	Measurement
SARS-CoV-2 Antibody (or unspecified) detection	723480	SARS-CoV-2 (COVID-19) Ab [Interpretation] in Serum or Plasma	Measurement
SARS-CoV-2 Antibody (or unspecified) detection	742223	Immunoassay for infectious agent antibody(ies), qualitative or semiquantitative, single step method (eg, reagent strip); severe acute respiratory syndrome coronavirus 2 (SARS-CoV-2) (Coronavirus disease [COVID-19])	Measurement
SARS-CoV-2 Antibody (or unspecified) detection	757679	SARS-CoV-2 (COVID-19) neutralizing antibody [Titer] in Serum by pVNT	Measurement
SARS-CoV-2 Antibody (or unspecified) detection	757680	SARS-CoV-2 (COVID-19) neutralizing antibody [Presence] in Serum by pVNT	Measurement
SARS-CoV-2 Antibody (or unspecified) detection	757686	SARS-CoV-2 (COVID-19) IgA+IgM [Presence] in Serum or Plasma by Immunoassay	Measurement
SARS-CoV-2 Antibody (or unspecified) detection	36659631	SARS-CoV-2 (COVID-19) IgM Ab [Presence] in DBS by Immunoassay	Measurement
SARS-CoV-2 Antibody (or unspecified) detection	37310257	Measurement of Severe acute respiratory syndrome coronavirus 2 antigen	Measurement
SARS-CoV-2 Antibody (or unspecified) detection	37310258	Measurement of Severe acute respiratory syndrome coronavirus 2 antibody	Measurement
Positive concept for SARS-CoV-2 measurment	9191	Positive	Meas Value
Positive concept for SARS-CoV-2 measurment	4127785	Weakly positive	Meas Value
Positive concept for SARS-CoV-2 measurment	3661907	Detected in pooled specimen	Meas Value
Positive concept for SARS-CoV-2 measurment	4126681	Detected	Meas Value
Positive concept for SARS-CoV-2 measurment	4127786	Anaerobes detected	Meas Value
Positive concept for SARS-CoV-2 measurment	9192	Trace	Meas Value
Positive concept for SARS-CoV-2 measurment	4123508	+	Meas Value
Positive concept for SARS-CoV-2 measurment	4125547	+++	Meas Value
Positive concept for SARS-CoV-2 measurment	4126673	++	Meas Value
Positive concept for SARS-CoV-2 measurment	4126674	++++	Meas Value
Positive concept for SARS-CoV-2 measurment	4181412	Present	Meas Value
Positive concept for SARS-CoV-2 measurment	40479562	Present two plus out of three plus	Meas Value
Positive concept for SARS-CoV-2 measurment	40479567	Present three plus out of three plus	Meas Value
Positive concept for SARS-CoV-2 measurment	40479985	Present one plus out of three plus	Meas Value
Positive concept for SARS-CoV-2 measurment	45877985	Detected	Meas Value
Positive concept for SARS-CoV-2 measurment	45879438	Present	Meas Value
Positive concept for SARS-CoV-2 measurment	45884084	Positive	Meas Value
SARS-CoV-2 Diagnosis	756031	Bronchitis caused by COVID-19	Condition
SARS-CoV-2 Diagnosis	756039	Respiratory infection caused by COVID-19	Condition
SARS-CoV-2 Diagnosis	3655975	Sepsis due to disease caused by Severe acute respiratory syndrome coronavirus 2	Condition
SARS-CoV-2 Diagnosis	3655976	Acute hypoxemic respiratory failure due to disease caused by Severe acute respiratory syndrome coronavirus 2	Condition
SARS-CoV-2 Diagnosis	3655977	Rhabdomyolysis due to disease caused by Severe acute respiratory syndrome coronavirus 2	Condition
SARS-CoV-2 Diagnosis	3656667	Cardiomyopathy due to disease caused by Severe acute respiratory syndrome coronavirus 2	Condition
SARS-CoV-2 Diagnosis	3656668	Conjunctivitis due to disease caused by Severe acute respiratory syndrome coronavirus 2	Condition
SARS-CoV-2 Diagnosis	3656669	Dyspnea caused by Severe acute respiratory syndrome coronavirus 2	Condition
SARS-CoV-2 Diagnosis	3661405	Acute bronchitis caused by SARS-CoV-2	Condition
SARS-CoV-2 Diagnosis	3661406	Acute respiratory distress syndrome due to disease caused by Severe acute respiratory syndrome coronavirus 2	Condition
SARS-CoV-2 Diagnosis	3661408	Pneumonia caused by SARS-CoV-2	Condition
SARS-CoV-2 Diagnosis	3661631	Lymphocytopenia due to Severe acute respiratory syndrome coronavirus 2	Condition
SARS-CoV-2 Diagnosis	3661632	Thrombocytopenia due to Severe acute respiratory syndrome coronavirus 2	Condition
SARS-CoV-2 Diagnosis	3661748	Acute kidney injury due to disease caused by Severe acute respiratory syndrome coronavirus 2	Condition
SARS-CoV-2 Diagnosis	3661885	Fever caused by Severe acute respiratory syndrome coronavirus 2	Condition
SARS-CoV-2 Diagnosis	3662381	Asymptomatic SARS-CoV-2	Condition
SARS-CoV-2 Diagnosis	3663281	Lower respiratory infection caused by SARS-CoV-2	Condition
SARS-CoV-2 Diagnosis	37310254	Otitis media due to disease caused by Severe acute respiratory syndrome coronavirus 2	Condition
SARS-CoV-2 Diagnosis	37310283	Gastroenteritis caused by SARS-CoV-2 (severe acute respiratory syndrome coronavirus 2)	Condition
SARS-CoV-2 Diagnosis	37310284	Encephalopathy due to disease caused by Severe acute respiratory syndrome coronavirus 2	Condition
SARS-CoV-2 Diagnosis	37310286	Infection of upper respiratory tract caused by Severe acute respiratory syndrome coronavirus 2	Condition
SARS-CoV-2 Diagnosis	37310287	Myocarditis due to disease caused by Severe acute respiratory syndrome coronavirus 2	Condition
SARS-CoV-2 Diagnosis	37311061	COVID-19	Condition
Moderna/mRNA-1273 vaccine	36371349	MODERNA COVID-19 VACCINE - cx-024414 injection, suspension	Drug
Moderna/mRNA-1273 vaccine	37003432	SARS-CoV-2 (COVID-19) vaccine, mRNA spike protein	Drug
Moderna/mRNA-1273 vaccine	37003435	SARS-CoV-2 (COVID-19) vaccine, mRNA spike protein Injectable Suspension	Drug
Moderna/mRNA-1273 vaccine	37003517	SARS-CoV-2 (COVID-19) vaccine, mRNA-1273 0.2 MG/ML	Drug
Moderna/mRNA-1273 vaccine	37003518	SARS-CoV-2 (COVID-19) vaccine, mRNA-1273 0.2 MG/ML Injectable Suspension	Drug
Pfizer/BNT162b2 vaccine	37003432	SARS-CoV-2 (COVID-19) vaccine, mRNA spike protein	Drug
Pfizer/BNT162b2 vaccine	37003433	SARS-CoV-2 (COVID-19) vaccine, mRNA-BNT162b2 0.1 MG/ML	Drug
Pfizer/BNT162b2 vaccine	37003435	SARS-CoV-2 (COVID-19) vaccine, mRNA spike protein Injectable Suspension	Drug
Pfizer/BNT162b2 vaccine	37003436	SARS-CoV-2 (COVID-19) vaccine, mRNA-BNT162b2 0.1 MG/ML Injectable Suspension	Drug
Pfizer/BNT162b2 vaccine	42794278	PFIZER-BIONTECH COVID-19 VACCINE - bnt162b2 injection, suspension	Drug
Tracheostomy	2106470	Tracheotomy tube change prior to establishment of fistula tract	Procedure
Tracheostomy	2106564	Tracheostomy, emergency procedure; transtracheal	Procedure
Tracheostomy	2106570	Tracheostoma revision; simple, without flap rotation	Procedure
Tracheostomy	2106571	Tracheostoma revision; complex, with flap rotation	Procedure
Tracheostomy	2108641	Glossectomy; complete or total, with or without tracheostomy, without radical neck dissection	Procedure
Tracheostomy	2108642	Glossectomy; complete or total, with or without tracheostomy, with unilateral radical neck dissection	Procedure
Tracheostomy	2741578	Bypass Trachea to Cutaneous with Tracheostomy Device, Open Approach	Procedure
Tracheostomy	2741580	Bypass Trachea to Cutaneous with Tracheostomy Device, Percutaneous Approach	Procedure
Tracheostomy	2741589	Change Tracheostomy Device in Trachea, External Approach	Procedure
Tracheostomy	2741675	Revision of Tracheostomy Device in Trachea, External Approach	Procedure
Tracheostomy	2743216	Removal of Tracheostomy Device from Trachea, Via Natural or Artificial Opening	Procedure
Tracheostomy	2745483	Revision of Tracheostomy Device in Trachea, Open Approach	Procedure
Tracheostomy	2745491	Revision of Tracheostomy Device in Trachea, Percutaneous Approach	Procedure
Tracheostomy	2745499	Revision of Tracheostomy Device in Trachea, Percutaneous Endoscopic Approach	Procedure
Tracheostomy	2745507	Revision of Tracheostomy Device in Trachea, Via Natural or Artificial Opening	Procedure
Tracheostomy	2745515	Revision of Tracheostomy Device in Trachea, Via Natural or Artificial Opening Endoscopic	Procedure
Tracheostomy	2794811	Medical and Surgical @ Respiratory System @ Change @ Trachea @ External @ Tracheostomy Device	Procedure
Tracheostomy	2829384	Medical and Surgical @ Respiratory System @ Revision @ Trachea @ Percutaneous Endoscopic @ Tracheostomy Device	Procedure
Tracheostomy	2829386	Medical and Surgical @ Respiratory System @ Revision @ Trachea @ Via Natural or Artificial Opening @ Tracheostomy Device	Procedure
Tracheostomy	2831237	Medical and Surgical @ Respiratory System @ Bypass @ Trachea @ Open @ Tracheostomy Device	Procedure
Tracheostomy	2836115	Medical and Surgical @ Respiratory System @ Bypass @ Trachea @ Percutaneous @ Tracheostomy Device	Procedure
Tracheostomy	2862930	Medical and Surgical @ Respiratory System @ Revision @ Trachea @ Open @ Tracheostomy Device	Procedure
Tracheostomy	2870619	Medical and Surgical @ Respiratory System @ Revision @ Trachea @ Percutaneous @ Tracheostomy Device	Procedure
Tracheostomy	4195473	Temporary tracheostomy	Procedure
Tracheostomy	4208093	Tracheostomy, emergency procedure by transtracheal approach	Procedure
Tracheostomy	4311023	Revision of stoma of trachea	Procedure
Tracheostomy	4331311	Changing tracheostomy tube	Procedure
Tracheostomy	4337047	Insertion of tracheostomy tube	Procedure
Mechanical ventilation	4180290	Dependence on continuous positive airway pressure ventilation	Condition
Mechanical ventilation	4327886	Dependence on biphasic positive airway pressure ventilation	Condition
Mechanical ventilation	40481547	Dependence on ventilator	Condition
Mechanical ventilation	42535241	Dependence on biphasic positive airway pressure ventilation co-occurrent and due to central sleep apnea syndrome	Condition
Mechanical ventilation	46273524	Dependence on home ventilator	Condition
Mechanical ventilation	3196459	Home nasal BIPAP use	Observation
Mechanical ventilation	3197551	Biphasic positive airway pressure via facial mask	Observation
Mechanical ventilation	4039924	Nasal ventilation therapy	Observation
Mechanical ventilation	4042360	Intermittent CPAP	Observation
Mechanical ventilation	4055262	Dual pressure spontaneous ventilation support	Observation
Mechanical ventilation	4165535	Continuous positive airway pressure ventilation treatment	Observation
Mechanical ventilation	4168966	Endotracheal tube present	Observation
Mechanical ventilation	4219858	Problem with patient ventilator	Observation
Mechanical ventilation	4232550	Home visit for mechanical ventilation care	Observation
Mechanical ventilation	4237618	Ventilator care	Observation
Mechanical ventilation	4301549	Ventilator care and adjustment	Observation
Mechanical ventilation	4304419	Oral endotracheal tube present	Observation
Mechanical ventilation	4305389	Nasal endotracheal tube present	Observation
Mechanical ventilation	40488414	Continuous positive airway pressure to nonventilated lung	Observation
Mechanical ventilation	765576	Orotracheal intubation using bougie device	Procedure
Mechanical ventilation	2007912	Other intubation of respiratory tract	Procedure
Mechanical ventilation	2008006	Other continuous invasive mechanical ventilation	Procedure
Mechanical ventilation	2008007	Continuous invasive mechanical ventilation of unspecified duration	Procedure
Mechanical ventilation	2008008	Continuous invasive mechanical ventilation for less than 96 consecutive hours	Procedure
Mechanical ventilation	2008009	Continuous invasive mechanical ventilation for 96 consecutive hours or more	Procedure
Mechanical ventilation	2106469	Intubation, endotracheal, emergency procedure	Procedure
Mechanical ventilation	2106470	Tracheotomy tube change prior to establishment of fistula tract	Procedure
Mechanical ventilation	2106642	Transtracheal (percutaneous) introduction of needle wire dilator/stent or indwelling tube for oxygen therapy	Procedure
Mechanical ventilation	2314003	Home ventilator management care plan oversight of a patient (patient not present) in home, domiciliary or rest home (eg, assisted living) requiring review of status, review of laboratories and other studies and revision of orders and respiratory care plan	Procedure
Mechanical ventilation	2314035	Continuous positive airway pressure ventilation (CPAP), initiation and management	Procedure
Mechanical ventilation	2314036	Continuous negative pressure ventilation (CNP), initiation and management	Procedure
Mechanical ventilation	2514578	Home visit for mechanical ventilation care	Procedure
Mechanical ventilation	2745440	Insertion of Endotracheal Airway into Trachea, Percutaneous Approach	Procedure
Mechanical ventilation	2745444	Insertion of Endotracheal Airway into Trachea, Via Natural or Artificial Opening	Procedure
Mechanical ventilation	2745447	Insertion of Endotracheal Airway into Trachea, Via Natural or Artificial Opening Endoscopic	Procedure
Mechanical ventilation	2787823	Assistance with Respiratory Ventilation, Less than 24 Consecutive Hours, Continuous Positive Airway Pressure	Procedure
Mechanical ventilation	2787824	Assistance with Respiratory Ventilation, Less than 24 Consecutive Hours, Intermittent Positive Airway Pressure	Procedure
Mechanical ventilation	2788016	Assistance with Respiratory Ventilation, Less than 24 Consecutive Hours, Continuous Negative Airway Pressure	Procedure
Mechanical ventilation	2788017	Assistance with Respiratory Ventilation, Less than 24 Consecutive Hours, Intermittent Negative Airway Pressure	Procedure
Mechanical ventilation	2788019	Assistance with Respiratory Ventilation, 24-96 Consecutive Hours, Continuous Positive Airway Pressure	Procedure
Mechanical ventilation	2788020	Assistance with Respiratory Ventilation, 24-96 Consecutive Hours, Intermittent Positive Airway Pressure	Procedure
Mechanical ventilation	2788021	Assistance with Respiratory Ventilation, 24-96 Consecutive Hours, Continuous Negative Airway Pressure	Procedure
Mechanical ventilation	2788022	Assistance with Respiratory Ventilation, 24-96 Consecutive Hours, Intermittent Negative Airway Pressure	Procedure
Mechanical ventilation	2788024	Assistance with Respiratory Ventilation, Greater than 96 Consecutive Hours, Continuous Positive Airway Pressure	Procedure
Mechanical ventilation	2788025	Assistance with Respiratory Ventilation, Greater than 96 Consecutive Hours, Intermittent Positive Airway Pressure	Procedure
Mechanical ventilation	2788026	Assistance with Respiratory Ventilation, Greater than 96 Consecutive Hours, Continuous Negative Airway Pressure	Procedure
Mechanical ventilation	2788027	Assistance with Respiratory Ventilation, Greater than 96 Consecutive Hours, Intermittent Negative Airway Pressure	Procedure
Mechanical ventilation	4013354	Insertion of endotracheal tube	Procedure
Mechanical ventilation	4026054	Changing endotracheal tube	Procedure
Mechanical ventilation	4055261	Mechanically assisted spontaneous ventilation	Procedure
Mechanical ventilation	4055374	Patient triggered inspiratory assistance	Procedure
Mechanical ventilation	4055375	Assisted controlled mandatory ventilation	Procedure
Mechanical ventilation	4055376	High frequency positive pressure ventilation	Procedure
Mechanical ventilation	4055377	High frequency jet ventilation	Procedure
Mechanical ventilation	4055378	Liquid ventilation	Procedure
Mechanical ventilation	4055379	NEEP decreased - Negative end expiratory pressure decreased	Procedure
Mechanical ventilation	4056812	Laryngeal intubation for inhalation	Procedure
Mechanical ventilation	4057263	Intermittent positive pressure ventilation	Procedure
Mechanical ventilation	4058031	Endotracheal intubation, emergency procedure	Procedure
Mechanical ventilation	4072503	Controlled mandatory ventilation	Procedure
Mechanical ventilation	4072504	Controlled mandatory ventilation with sigh	Procedure
Mechanical ventilation	4072505	Mandatory minute volume ventilation	Procedure
Mechanical ventilation	4072506	Intermittent negative pressure ventilation	Procedure
Mechanical ventilation	4072507	Control of end expiratory pressure	Procedure
Mechanical ventilation	4072515	Airway pressure release ventilation	Procedure
Mechanical ventilation	4072516	Extended mandatory minute volume ventilation	Procedure
Mechanical ventilation	4072517	Continuous flow ventilation	Procedure
Mechanical ventilation	4072518	Positive end expiratory pressure increased to best PEEP	Procedure
Mechanical ventilation	4072519	Positive end expiratory pressure reduced	Procedure
Mechanical ventilation	4072520	Negative end expiratory pressure applied	Procedure
Mechanical ventilation	4072521	NEEP increased - Negative end expiratory pressure increased	Procedure
Mechanical ventilation	4072522	Positive end expiratory pressure increased to optimal PEEP	Procedure
Mechanical ventilation	4072523	Positive end expiratory pressure reduced to best PEEP	Procedure
Mechanical ventilation	4072631	Positive end expiratory pressure withdrawn	Procedure
Mechanical ventilation	4072633	Weaning from mechanically assisted ventilation	Procedure
Mechanical ventilation	4074665	Controlled ventilation	Procedure
Mechanical ventilation	4074666	High frequency oscillatory ventilation	Procedure
Mechanical ventilation	4074667	Fluorocarbon ventilation	Procedure
Mechanical ventilation	4074668	Positive end expiratory pressure increased	Procedure
Mechanical ventilation	4074669	Positive end expiratory pressure reduced to optimal PEEP	Procedure
Mechanical ventilation	4074670	Zero end expiratory pressure maintained	Procedure
Mechanical ventilation	4080896	Domiciliary ventilation	Procedure
Mechanical ventilation	4080957	Endotracheal respiratory assistance	Procedure
Mechanical ventilation	4082243	Emergency laryngeal intubation	Procedure
Mechanical ventilation	4085542	Cuirasse ventilation	Procedure
Mechanical ventilation	4097246	Controlled ventilation procedure and therapy, initiation and management	Procedure
Mechanical ventilation	4113618	Pressure controlled SIMV	Procedure
Mechanical ventilation	4119642	Awake intubation	Procedure
Mechanical ventilation	4120570	Pressure controlled ventilation	Procedure
Mechanical ventilation	4134538	Unintended endobronchial intubation	Procedure
Mechanical ventilation	4134853	Weaning from mechanically assisted ventilation continued	Procedure
Mechanical ventilation	4140765	Digital assisted intubation	Procedure
Mechanical ventilation	4149878	Transglottic catheterization of trachea	Procedure
Mechanical ventilation	4164571	Positive end expiratory pressure ventilation therapy, initiation and management	Procedure
Mechanical ventilation	4168475	Jet ventilation procedure	Procedure
Mechanical ventilation	4173351	Apneic oxygenation	Procedure
Mechanical ventilation	4174085	Dual pressure spontaneous ventilation support weaning protocol	Procedure
Mechanical ventilation	4174555	Continuous positive airway pressure ventilation weaning protocol	Procedure
Mechanical ventilation	4177224	Noninvasive ventilation	Procedure
Mechanical ventilation	4179373	Insertion of endotracheal tube using laryngoscope	Procedure
Mechanical ventilation	4202819	Treatment by iron lung	Procedure
Mechanical ventilation	4208272	Inspiration mandatory ventilation therapy, initiation and management	Procedure
Mechanical ventilation	4219631	Continuous negative pressure ventilation treatment	Procedure
Mechanical ventilation	4229907	Assisted ventilation therapy, pressure or volume preset, initiation and management	Procedure
Mechanical ventilation	4230167	Artificial respiration	Procedure
Mechanical ventilation	4235361	Hyperventilation therapy for traumatic brain injury	Procedure
Mechanical ventilation	4236738	Volume controlled ventilation	Procedure
Mechanical ventilation	4237460	Intermittent positive pressure ventilation via endotracheal tube	Procedure
Mechanical ventilation	4244053	Bennett respirator therapy	Procedure
Mechanical ventilation	4245036	Synchronized intermittent mandatory ventilation	Procedure
Mechanical ventilation	4251737	Ventilator care management	Procedure
Mechanical ventilation	4254209	Intermittent positive pressure ventilation via bag and mask	Procedure
Mechanical ventilation	4283075	Flow and timed ventilation procedure, initiation and management	Procedure
Mechanical ventilation	4283807	Intubation of larynx	Procedure
Mechanical ventilation	4287921	Retrograde intubation	Procedure
Mechanical ventilation	4287922	Weaning from mechanically assisted ventilation commenced	Procedure
Mechanical ventilation	4296607	Electrophrenic respiration	Procedure
Mechanical ventilation	4303945	Tracheal intubation through a laryngeal mask airway	Procedure
Mechanical ventilation	4308797	Trial for spontaneous breathing	Procedure
Mechanical ventilation	4331311	Changing tracheostomy tube	Procedure
Mechanical ventilation	4332501	Management of noninvasive mechanical ventilation	Procedure
Mechanical ventilation	4335481	Orotracheal intubation	Procedure
Mechanical ventilation	4335583	Tracheal intubation using rigid bronchoscope	Procedure
Mechanical ventilation	4335584	Nasal intubation awake	Procedure
Mechanical ventilation	4335585	Endobronchial intubation	Procedure
Mechanical ventilation	4337045	Blind nasal intubation	Procedure
Mechanical ventilation	4337046	Minitrach insertion	Procedure
Mechanical ventilation	4337047	Insertion of tracheostomy tube	Procedure
Mechanical ventilation	4337048	Insertion of tracheal T-tube	Procedure
Mechanical ventilation	4337615	Orotracheal fiberoptic intubation	Procedure
Mechanical ventilation	4337616	Nasotracheal intubation	Procedure
Mechanical ventilation	4337617	Nasotracheal fiberoptic intubation	Procedure
Mechanical ventilation	4337618	Cricothyroidotomy tube insertion	Procedure
Mechanical ventilation	4339623	Oral intubation awake	Procedure
Mechanical ventilation	36676550	Bird respiratory therapy	Procedure
Mechanical ventilation	37116689	Insertion of endotracheal ventilation catheter	Procedure
Mechanical ventilation	37116698	Insertion of double lumen tracheobronchial tube	Procedure
Mechanical ventilation	37206832	Mechanical insufflation exsufflation	Procedure
Mechanical ventilation	40486624	Noninvasive positive pressure ventilation	Procedure
Mechanical ventilation	40487536	Intubation of respiratory tract	Procedure
Mechanical ventilation	40489935	Transtracheal jet ventilation	Procedure
Mechanical ventilation	44790095	Invasive ventilation	Procedure
Mechanical ventilation	44791135	Ventilatory support	Procedure
Immunodeficiency disorders	27526	Nezelof's syndrome	Condition
Immunodeficiency disorders	29783	Severe combined immunodeficiency disease	Condition
Immunodeficiency disorders	432287	Hyperimmunoglobulin M syndrome	Condition
Immunodeficiency disorders	432289	Drug-induced neutropenia	Condition
Immunodeficiency disorders	432297	Cyclical neutropenia	Condition
Immunodeficiency disorders	432589	Neutropenia associated with infectious disease	Condition
Immunodeficiency disorders	433171	Selective immunoglobulin A deficiency	Condition
Immunodeficiency disorders	433740	Immunodeficiency disorder	Condition
Immunodeficiency disorders	434893	Selective immunoglobulin M deficiency	Condition
Immunodeficiency disorders	434895	Congenital neutropenia	Condition
Immunodeficiency disorders	435228	Common variable agammaglobulinemia	Condition
Immunodeficiency disorders	436957	Functional disorders of polymorphonuclear neutrophils	Condition
Immunodeficiency disorders	439149	Transient neonatal neutropenia	Condition
Immunodeficiency disorders	440689	Agranulocytosis	Condition
Immunodeficiency disorders	440982	Wiskott-Aldrich syndrome	Condition
Immunodeficiency disorders	3184470	Primary granulocytopenia	Condition
Immunodeficiency disorders	3190347	Secretory Immunoglobulin A deficiency	Condition
Immunodeficiency disorders	3654924	Deficiency of immunoglobulin A with immunoglobulin G subclass deficiency	Condition
Immunodeficiency disorders	3663194	Autoinflammatory syndrome with pyogenic bacterial infection and amylopectinosis	Condition
Immunodeficiency disorders	4006317	ChÃ©diak-Higashi syndrome	Condition
Immunodeficiency disorders	4006469	Reticular dysgenesis	Condition
Immunodeficiency disorders	4008700	Neutropenia associated with autoimmune disease	Condition
Immunodeficiency disorders	4009791	SCID due to absent IL-2 receptor	Condition
Immunodeficiency disorders	4011158	Immunodeficiency secondary to chemotherapy	Condition
Immunodeficiency disorders	4012259	Immunodeficiency secondary to trauma	Condition
Immunodeficiency disorders	4012260	Immunodeficiency secondary to corticosteroid	Condition
Immunodeficiency disorders	4012261	Immunodeficiency secondary to radiation therapy	Condition
Immunodeficiency disorders	4012702	Immunodeficiency secondary to neoplasm	Condition
Immunodeficiency disorders	4019094	Congenital agammaglobulinemia	Condition
Immunodeficiency disorders	4023313	Quantitative disorder of neutrophils	Condition
Immunodeficiency disorders	4023314	Quantitative abnormality of granulocytes	Condition
Immunodeficiency disorders	4030442	Chronic benign neutropenia of childhood	Condition
Immunodeficiency disorders	4030443	Chronic hypoplastic neutropenia	Condition
Immunodeficiency disorders	4030593	Benign granulocytopenia in childhood	Condition
Immunodeficiency disorders	4030703	Alloimmune neonatal neutropenia	Condition
Immunodeficiency disorders	4031725	Hereditary neutrophilia	Condition
Immunodeficiency disorders	4032353	Chronic idiopathic immunoneutropenia in adults	Condition
Immunodeficiency disorders	4063010	Chronic granulomatous disease, type IV	Condition
Immunodeficiency disorders	4077581	Complement abnormality	Condition
Immunodeficiency disorders	4083784	Complement deficiency disease	Condition
Immunodeficiency disorders	4083843	Aplasia of thymus gland with immunodeficiency	Condition
Immunodeficiency disorders	4085181	Familial neutropenia	Condition
Immunodeficiency disorders	4087380	Disorder of complement	Condition
Immunodeficiency disorders	4093513	Myelokathexis	Condition
Immunodeficiency disorders	4095623	Chronic idiopathic neutropenia	Condition
Immunodeficiency disorders	4095849	Chronic granulomatous disease, type IIA	Condition
Immunodeficiency disorders	4097998	Severe combined immunodeficiency with reticular dysgenesis	Condition
Immunodeficiency disorders	4098617	Hemophagocytic lymphohistiocytosis due to infection	Condition
Immunodeficiency disorders	4098625	Common variable immunodeficiency with predominant abnormalities of B-cell numbers and functions	Condition
Immunodeficiency disorders	4098626	Lymphocyte function antigen-1 defect	Condition
Immunodeficiency disorders	4100858	Selective immunoglobulin G deficiency	Condition
Immunodeficiency disorders	4100975	Autosomal recessive severe combined immunodeficiency	Condition
Immunodeficiency disorders	4100976	Severe combined immunodeficiency with low T- and B-cell numbers	Condition
Immunodeficiency disorders	4100979	Major histocompatibility complex class I deficiency	Condition
Immunodeficiency disorders	4100980	Major histocompatibility complex class II deficiency	Condition
Immunodeficiency disorders	4100982	Immunodeficiency following hereditary defective response to Epstein-Barr virus	Condition
Immunodeficiency disorders	4101125	Primary splenic neutropenia	Condition
Immunodeficiency disorders	4101126	Acquired neutropenia in newborn	Condition
Immunodeficiency disorders	4101447	Thymic aplasia or dysplasia with immunodeficiency	Condition
Immunodeficiency disorders	4101448	Severe combined immunodeficiency with low or normal B-cell numbers	Condition
Immunodeficiency disorders	4101452	Common variable immunodeficiency with predominant immunoregulatory T-cell disorders	Condition
Immunodeficiency disorders	4101453	Common variable immunodeficiency with autoantibodies to B- or T-cells	Condition
Immunodeficiency disorders	4113608	Immuno-osseous dysplasia	Condition
Immunodeficiency disorders	4119135	Phagocytic cell dysfunction	Condition
Immunodeficiency disorders	4119158	Neutropenic disorder	Condition
Immunodeficiency disorders	4120603	X-linked hypogammaglobulinemia	Condition
Immunodeficiency disorders	4120605	Corticosteroid-induced neutrophilia	Condition
Immunodeficiency disorders	4120629	Immunoglobulin G2 deficiency	Condition
Immunodeficiency disorders	4120630	Immunoglobulin G3 deficiency	Condition
Immunodeficiency disorders	4120631	Immunoglobulin A1 deficiency	Condition
Immunodeficiency disorders	4120632	Defective immunoglobulin glycosylation	Condition
Immunodeficiency disorders	4120633	Immunoglobulin hypercatabolism	Condition
Immunodeficiency disorders	4120635	Severe combined immunodeficiency with maternofetal engraftment	Condition
Immunodeficiency disorders	4120636	Disorder of phagocytic cell number	Condition
Immunodeficiency disorders	4120637	Mannan-binding protein deficiency	Condition
Immunodeficiency disorders	4120773	Neutrophil secondary granule deficiency	Condition
Immunodeficiency disorders	4120774	Complement 1q dysfunction	Condition
Immunodeficiency disorders	4120775	Complement 1s deficiency	Condition
Immunodeficiency disorders	4120776	Complement 4B deficiency	Condition
Immunodeficiency disorders	4120777	Complement 7 deficiency	Condition
Immunodeficiency disorders	4120778	Hereditary C1 esterase inhibitor deficiency - deficient factor	Condition
Immunodeficiency disorders	4120779	Factor I deficiency	Condition
Immunodeficiency disorders	4120780	Homologous restriction factor deficiency	Condition
Immunodeficiency disorders	4120781	Centromeric instability of chromosomes 1,9 and 16 and immunodeficiency	Condition
Immunodeficiency disorders	4120782	Chromosome 18 syndromes and antibody deficiency	Condition
Immunodeficiency disorders	4120783	Monosomy 22 and absence of immunoglobulin A	Condition
Immunodeficiency disorders	4120784	Deletion of X-chromosome and hypogammaglobulinemia	Condition
Immunodeficiency disorders	4120785	Microcephaly, normal intelligence and immunodeficiency	Condition
Immunodeficiency disorders	4121120	Metabolic neutropenia	Condition
Immunodeficiency disorders	4121123	Hemophagocytic lymphohistiocytosis	Condition
Immunodeficiency disorders	4121278	Immunoglobulin heavy chain deficiency	Condition
Immunodeficiency disorders	4121279	Selective immunoglobulin E deficiency	Condition
Immunodeficiency disorders	4121280	Immunoglobulin subclass deficiency	Condition
Immunodeficiency disorders	4121282	Immunoglobulin G4 deficiency	Condition
Immunodeficiency disorders	4121283	Immunoglobulin A2 deficiency	Condition
Immunodeficiency disorders	4121284	Specific antibody deficiency	Condition
Immunodeficiency disorders	4121285	Phagocytic cell defect	Condition
Immunodeficiency disorders	4121286	Leukocyte glucose-6-phosphate dehydrogenase deficiency	Condition
Immunodeficiency disorders	4121287	Glutathione synthetase deficiency	Condition
Immunodeficiency disorders	4121288	Complement 1q deficiency	Condition
Immunodeficiency disorders	4121289	Complement 1q beta chain deficiency	Condition
Immunodeficiency disorders	4121290	Complement 2 deficiency	Condition
Immunodeficiency disorders	4121292	Complement 6 deficiency	Condition
Immunodeficiency disorders	4121293	Complement 9 deficiency	Condition
Immunodeficiency disorders	4121804	Hennekam syndrome	Condition
Immunodeficiency disorders	4122331	Factor H deficiency	Condition
Immunodeficiency disorders	4122332	Decay accelerating factor deficiency	Condition
Immunodeficiency disorders	4122333	Anaphylotoxin inactivator deficiency	Condition
Immunodeficiency disorders	4122334	Complement receptor 3 deficiency	Condition
Immunodeficiency disorders	4122335	Immunodeficiency with major anomalies	Condition
Immunodeficiency disorders	4122336	Immunodeficiency associated with 18p syndrome	Condition
Immunodeficiency disorders	4122337	Immunodeficiency associated with multiple organ system abnormalities	Condition
Immunodeficiency disorders	4122338	Transient immunodeficiency of infancy	Condition
Immunodeficiency disorders	4122339	Drug-induced immunodeficiency	Condition
Immunodeficiency disorders	4122938	Chronic benign granulocytopenia	Condition
Immunodeficiency disorders	4122939	Chronic benign neutropenia	Condition
Immunodeficiency disorders	4123085	Selective immunoglobulin D deficiency	Condition
Immunodeficiency disorders	4123086	Selective immunoglobulin M and immunoglobulin A deficiency	Condition
Immunodeficiency disorders	4123087	Secretory piece deficiency	Condition
Immunodeficiency disorders	4123088	Anti-haemophilus influenzae B polysaccharide antibody deficiency	Condition
Immunodeficiency disorders	4123089	Anti-meningococcal polysaccharide A antibody deficiency	Condition
Immunodeficiency disorders	4123090	Anti-protein antibody deficiency	Condition
Immunodeficiency disorders	4123091	Primary immunoglobulin catabolism abnormality	Condition
Immunodeficiency disorders	4123092	Warts, hypogammaglobulinemia, infections, and myelokathexis	Condition
Immunodeficiency disorders	4123093	Benign combined immunodeficiency	Condition
Immunodeficiency disorders	4123094	Lipochrome histiocytosis - familial	Condition
Immunodeficiency disorders	4123095	Defective phagocytic cell adhesion	Condition
Immunodeficiency disorders	4123096	Leukocyte adhesion deficiency - type 1	Condition
Immunodeficiency disorders	4123097	Neutrophil lactoferrin deficiency	Condition
Immunodeficiency disorders	4123098	Gluthathione peroxidase deficiency	Condition
Immunodeficiency disorders	4123099	Complement 1r deficiency	Condition
Immunodeficiency disorders	4123100	Complement 4A deficiency	Condition
Immunodeficiency disorders	4123101	Alternative pathway deficiency	Condition
Immunodeficiency disorders	4123102	Factor B deficiency	Condition
Immunodeficiency disorders	4123103	Factor D deficiency	Condition
Immunodeficiency disorders	4123104	Terminal component deficiency	Condition
Immunodeficiency disorders	4123105	Complement 8 beta chain deficiency	Condition
Immunodeficiency disorders	4123106	Complement 8 alpha-gamma deficiency	Condition
Immunodeficiency disorders	4123236	Complement 5a inhibitor deficiency	Condition
Immunodeficiency disorders	4123237	Complement receptor deficiency	Condition
Immunodeficiency disorders	4123238	Complement receptor 1 deficiency	Condition
Immunodeficiency disorders	4123239	Immunodeficiency associated with chromosomal abnormality	Condition
Immunodeficiency disorders	4123240	Triple X syndrome, epilepsy, and hypogammaglobulinemia	Condition
Immunodeficiency disorders	4125635	Autoimmune neutropenia	Condition
Immunodeficiency disorders	4125636	Myeloperoxidase deficiency	Condition
Immunodeficiency disorders	4125637	Hemolytic erythrophagocytic syndrome	Condition
Immunodeficiency disorders	4125794	X-linked agammaglobulinemia with growth hormone deficiency	Condition
Immunodeficiency disorders	4125795	Autosomal agammaglobulinemia with absent B-cells	Condition
Immunodeficiency disorders	4125796	Immunoglobulin light chain deficiency	Condition
Immunodeficiency disorders	4125797	Combined immunoglobulin G2 and G4 deficiency	Condition
Immunodeficiency disorders	4125798	Immunoglobulin G1 deficiency	Condition
Immunodeficiency disorders	4125799	Immunoglobulin-associated molecule deficiency	Condition
Immunodeficiency disorders	4125800	Anti-polysaccharide antibody deficiency	Condition
Immunodeficiency disorders	4125801	Anti-pneumococcal polysaccharide antibody deficiency	Condition
Immunodeficiency disorders	4125802	Anti-meningococcal polysaccharide C antibody deficiency	Condition
Immunodeficiency disorders	4125803	Anti-staphylococcal antibody deficiency	Condition
Immunodeficiency disorders	4125804	Familial immunoglobulin hypercatabolism	Condition
Immunodeficiency disorders	4125805	Chronic familial neutropenia	Condition
Immunodeficiency disorders	4125806	Defective phagocytic cell opsonization	Condition
Immunodeficiency disorders	4125807	Defective phagocytic cell chemotaxis	Condition
Immunodeficiency disorders	4125808	Leukocyte adhesion deficiency - type 2	Condition
Immunodeficiency disorders	4125809	Tuftsin deficiency	Condition
Immunodeficiency disorders	4125810	Defective phagocytic cell killing	Condition
Immunodeficiency disorders	4125811	Combined phagocytic defect	Condition
Immunodeficiency disorders	4125812	Classical complement pathway abnormality	Condition
Immunodeficiency disorders	4125813	Complement 4 deficiency	Condition
Immunodeficiency disorders	4125815	Complement 5 deficiency	Condition
Immunodeficiency disorders	4125816	Combined complement 6 and 7 deficiencies	Condition
Immunodeficiency disorders	4125817	Complement 8 beta chain dysfunction	Condition
Immunodeficiency disorders	4125818	Complement regulatory factor defect	Condition
Immunodeficiency disorders	4125819	Hereditary C1 esterase inhibitor deficiency - dysfunctional factor	Condition
Immunodeficiency disorders	4125820	Complement 4 binding protein deficiency	Condition
Immunodeficiency disorders	4125821	Chromosome 22 abnormalities with hypogammaglobulinemia	Condition
Immunodeficiency disorders	4125822	Age-related immunodeficiency	Condition
Immunodeficiency disorders	4130196	Stress neutrophilia	Condition
Immunodeficiency disorders	4135712	Toxic neutropenia	Condition
Immunodeficiency disorders	4136775	Metaphyseal chondrodysplasia, McKusick type with associated immunodeficiency	Condition
Immunodeficiency disorders	4137667	Complement 5 dysfunction	Condition
Immunodeficiency disorders	4140977	Secondary immune deficiency disorder	Condition
Immunodeficiency disorders	4142350	SCID due to absent peripheral T cell maturation	Condition
Immunodeficiency disorders	4143354	Neutropenia due to irradiation	Condition
Immunodeficiency disorders	4143553	Febrile granulocytopenia	Condition
Immunodeficiency disorders	4161829	Familial hemophagocytic lymphohistiocytosis	Condition
Immunodeficiency disorders	4163333	Immunoglobulin A deficiency	Condition
Immunodeficiency disorders	4163335	Chronic granulomatous disease, type I	Condition
Immunodeficiency disorders	4163402	SCID due to absent IL-2 production	Condition
Immunodeficiency disorders	4170061	Dysplasia of thymus gland with immunodeficiency	Condition
Immunodeficiency disorders	4171104	Neutropenia of the small for gestational age baby	Condition
Immunodeficiency disorders	4174297	Chloramphenicol-induced neutropenia	Condition
Immunodeficiency disorders	4177007	Hyperimmunoglobulin E syndrome	Condition
Immunodeficiency disorders	4177663	SCID due to absent T cell receptor	Condition
Immunodeficiency disorders	4179989	Autosomal recessive SCID	Condition
Immunodeficiency disorders	4179993	Complement component deficiency	Condition
Immunodeficiency disorders	4180002	Congenital immunodeficiency involving the hematopoietic system	Condition
Immunodeficiency disorders	4185900	Bloom syndrome	Condition
Immunodeficiency disorders	4187371	Acute neutrophilia	Condition
Immunodeficiency disorders	4189647	Neutrophilia	Condition
Immunodeficiency disorders	4190716	Non dose-related drug-induced neutropenia	Condition
Immunodeficiency disorders	4195877	Immunoglobulinemia with isolated somatotropin deficiency	Condition
Immunodeficiency disorders	4197402	Maternal transfer neutropenia	Condition
Immunodeficiency disorders	4197658	Chronic neutrophilia	Condition
Immunodeficiency disorders	4211401	Dose-related drug-induced neutropenia	Condition
Immunodeficiency disorders	4211956	Neutropenia associated with AIDS	Condition
Immunodeficiency disorders	4214441	Familial C3B inhibitor deficiency syndrome	Condition
Immunodeficiency disorders	4216841	SCID due to absent class II HLA antigens	Condition
Immunodeficiency disorders	4217780	Properdin deficiency disease	Condition
Immunodeficiency disorders	4218497	Granulocytopenic disorder	Condition
Immunodeficiency disorders	4219003	Immunoglobulin deficiency	Condition
Immunodeficiency disorders	4219038	Chronic granulomatous disease, type III	Condition
Immunodeficiency disorders	4219985	Neutropenia with dysgranulopoiesis	Condition
Immunodeficiency disorders	4221525	Chronic granulomatous disease, type IA	Condition
Immunodeficiency disorders	4224553	Agranulocytosis associated with AIDS	Condition
Immunodeficiency disorders	4230184	Transient hypogammaglobulinemia of infancy	Condition
Immunodeficiency disorders	4230679	Reticular dysgenesis with congenital aleukocytosis	Condition
Immunodeficiency disorders	4232037	De Vaal's syndrome	Condition
Immunodeficiency disorders	4232178	Shwachman syndrome	Condition
Immunodeficiency disorders	4238323	Congenital hypergammaglobulinemia	Condition
Immunodeficiency disorders	4239314	Primary immune deficiency disorder	Condition
Immunodeficiency disorders	4245623	Purine-nucleoside phosphorylase deficiency	Condition
Immunodeficiency disorders	4250734	Febrile neutropenia	Condition
Immunodeficiency disorders	4261471	Adenosine deaminase deficiency	Condition
Immunodeficiency disorders	4263109	Congenital immunodeficiency disease	Condition
Immunodeficiency disorders	4267414	AIDS	Condition
Immunodeficiency disorders	4272149	Drug-induced neutrophilia	Condition
Immunodeficiency disorders	4276649	Immune neutropenia	Condition
Immunodeficiency disorders	4279923	X-linked agammaglobulinemia	Condition
Immunodeficiency disorders	4285430	Ataxia-telangiectasia syndrome	Condition
Immunodeficiency disorders	4289831	SCID due to absent adenosine deaminase	Condition
Immunodeficiency disorders	4290541	Pseudoneutrophilia	Condition
Immunodeficiency disorders	4292707	Hypopigmentation-immunodeficiency disease	Condition
Immunodeficiency disorders	4294301	B-lymphocyte immunodeficiency	Condition
Immunodeficiency disorders	4294302	T-lymphocyte immunodeficiency	Condition
Immunodeficiency disorders	4294529	Chronic granulomatous disease, type IVA	Condition
Immunodeficiency disorders	4298011	Autosomal recessive hyperimmunoglobulin M syndrome	Condition
Immunodeficiency disorders	4298213	Congenital leukocyte adherence deficiency	Condition
Immunodeficiency disorders	4298696	X-linked lymphoproliferative syndrome	Condition
Immunodeficiency disorders	4299412	Immunodeficiency with multicarboxylase deficiency	Condition
Immunodeficiency disorders	4300089	Chronic granulomatous disease, type II	Condition
Immunodeficiency disorders	4300463	X-linked hyper-IgM syndrome	Condition
Immunodeficiency disorders	4300464	Wiskott-Aldrich autosomal dominant variant syndrome	Condition
Immunodeficiency disorders	4300478	Chronic granulomatous disease	Condition
Immunodeficiency disorders	4300659	Isoimmune neutropenia	Condition
Immunodeficiency disorders	4321599	Immunodeficiency with thymoma	Condition
Immunodeficiency disorders	4325091	Lazy leukocyte syndrome	Condition
Immunodeficiency disorders	4325456	Neutrophilic leukemoid reaction	Condition
Immunodeficiency disorders	4325546	Macrophage activation syndrome	Condition
Immunodeficiency disorders	4330845	SCID due to absent lymphoid stem cells	Condition
Immunodeficiency disorders	35608121	T cell negative B cell positive severe combined immunodeficiency due to gamma chain deficiency	Condition
Immunodeficiency disorders	35622255	Severe combined immunodeficiency due to CTPS1 deficiency	Condition
Immunodeficiency disorders	35622280	Lichtenstein syndrome	Condition
Immunodeficiency disorders	35622306	Idiopathic CD4 lymphocytopenia	Condition
Immunodeficiency disorders	35622699	Isolated agammaglobulinemia	Condition
Immunodeficiency disorders	35622765	Constitutional mismatch repair deficiency syndrome	Condition
Immunodeficiency disorders	35622943	Severe combined immunodeficiency due to complete RAG1 and/or RAG2 deficiency	Condition
Immunodeficiency disorders	35623048	Congenital sideroblastic anemia, B-cell immunodeficiency, periodic fever, developmental delay syndrome	Condition
Immunodeficiency disorders	35624117	Immunodeficiency due to ficolin 3 deficiency	Condition
Immunodeficiency disorders	35624228	Combined immunodeficiency due to OX40 deficiency	Condition
Immunodeficiency disorders	35624318	Susceptibility to respiratory infection associated with CD8alpha chain mutation	Condition
Immunodeficiency disorders	35624757	Neutropenia due to and following chemotherapy	Condition
Immunodeficiency disorders	35625540	MDA5 deficiency	Condition
Immunodeficiency disorders	36674392	Osteopetrosis hypogammaglobulinemia syndrome	Condition
Immunodeficiency disorders	36674515	Syndromic multisystem autoimmune disease due to ITCH deficiency	Condition
Immunodeficiency disorders	36674516	Monocytopenia with susceptibility to infections	Condition
Immunodeficiency disorders	36674519	Primary CD59 deficiency	Condition
Immunodeficiency disorders	36674787	Combined immunodeficiency with faciooculoskeletal anomalies syndrome	Condition
Immunodeficiency disorders	36674834	Vasculitis due to adenosine deaminase 2 deficiency	Condition
Immunodeficiency disorders	36674898	T-cell immunodeficiency with epidermodysplasia verruciformis	Condition
Immunodeficiency disorders	36674945	Kostmann syndrome	Condition
Immunodeficiency disorders	36674950	Autosomal dominant severe congenital neutropenia	Condition
Immunodeficiency disorders	36674970	Lymphoproliferative disorder caused by methotrexate	Condition
Immunodeficiency disorders	36674975	Immunodeficiency due to MASP-2 deficiency	Condition
Immunodeficiency disorders	36675045	Autosomal recessive lymphoproliferative disease	Condition
Immunodeficiency disorders	36675057	Immune dysregulation, inflammatory bowel disease, arthritis, recurrent infection syndrome	Condition
Immunodeficiency disorders	36675117	Complement component 3 deficiency	Condition
Immunodeficiency disorders	36675151	Combined immunodeficiency due to STK4 deficiency	Condition
Immunodeficiency disorders	36675180	Facial dysmorphism, immunodeficiency, livedo, short stature syndrome	Condition
Immunodeficiency disorders	36675182	Severe combined immunodeficiency due to CARD11 deficiency	Condition
Immunodeficiency disorders	36675666	Poikiloderma with neutropenia	Condition
Immunodeficiency disorders	36676501	Roifman syndrome	Condition
Immunodeficiency disorders	36676578	Combined immunodeficiency due to MALT1 deficiency	Condition
Immunodeficiency disorders	36676680	PLCG2-associated antibody deficiency and immune dysregulation	Condition
Immunodeficiency disorders	36676688	Neonatal inflammatory skin and bowel disease	Condition
Immunodeficiency disorders	36676690	Deficiency in anterior pituitary function, variable immunodeficiency syndrome	Condition
Immunodeficiency disorders	36676721	Sterile multifocal osteomyelitis with periostitis and pustulosis	Condition
Immunodeficiency disorders	36676905	Severe dermatitis, multiple allergies, metabolic wasting syndrome	Condition
Immunodeficiency disorders	36678497	Congenital neutropenia, myelofibrosis, nephromegaly syndrome	Condition
Immunodeficiency disorders	36680589	Immunodeficiency due to CD25 deficiency	Condition
Immunodeficiency disorders	36680597	Susceptibility to viral and mycobacterial infection	Condition
Immunodeficiency disorders	36712750	Immunodeficiency caused by long term therapeutic use of drug	Condition
Immunodeficiency disorders	36713472	Combined immunodeficiency due to CRAC (calcium release activated calcium) channel dysfunction	Condition
Immunodeficiency disorders	36713764	Primary immunodeficiency syndrome due to p14 deficiency	Condition
Immunodeficiency disorders	36713881	X-linked severe congenital neutropenia	Condition
Immunodeficiency disorders	36714068	X-linked intellectual disability with hypogammaglobulinemia and progressive neurological deterioration syndrome	Condition
Immunodeficiency disorders	36714531	X-linked mendelian susceptibility to mycobacterial disease	Condition
Immunodeficiency disorders	36714540	Vici syndrome	Condition
Immunodeficiency disorders	36714543	X-linked immunoneurologic disorder	Condition
Immunodeficiency disorders	36714925	Severe T-cell immunodeficiency, congenital alopecia, nail dystrophy syndrome	Condition
Immunodeficiency disorders	36715052	Attenuated ChÃ©diak-Higashi syndrome	Condition
Immunodeficiency disorders	36715354	Anhidrotic ectodermal dysplasia, immunodeficiency, osteopetrosis, lymphedema syndrome	Condition
Immunodeficiency disorders	36716042	Mendelian susceptibility to mycobacterial disease due to complete interferon gamma receptor 2 deficiency	Condition
Immunodeficiency disorders	36716043	Mendelian susceptibility to mycobacterial disease due to complete interleukin 12 subunit beta deficiency	Condition
Immunodeficiency disorders	36716062	Microcephaly, hypogammaglobulinemia, abnormal immunity syndrome	Condition
Immunodeficiency disorders	36716112	Lung fibrosis, immunodeficiency, 46,XX gonadal dysgenesis syndrome	Condition
Immunodeficiency disorders	36716162	Severe combined immunodeficiency with hypereosinophilia	Condition
Immunodeficiency disorders	36716314	Agammaglobulinemia, microcephaly, craniosynostosis, severe dermatitis syndrome	Condition
Immunodeficiency disorders	36716320	Autoimmune enteropathy and endocrinopathy with susceptibility to chronic infection syndrome	Condition
Immunodeficiency disorders	36716321	Autoimmune lymphoproliferative syndrome with recurrent viral infection	Condition
Immunodeficiency disorders	36716753	Transient neonatal neutropenia due to congenital viral infection	Condition
Immunodeficiency disorders	36716754	Transient neonatal neutropenia due to neonatal bacterial sepsis	Condition
Immunodeficiency disorders	36717098	Absent thumb with short stature and immunodeficiency syndrome	Condition
Immunodeficiency disorders	36717427	Severe combined immunodeficiency, microcephaly, growth retardation, sensitivity to ionizing radiation syndrome	Condition
Immunodeficiency disorders	37016159	Immunoglobulin G deficiency	Condition
Immunodeficiency disorders	37017209	Hemophagocytic syndrome co-occurrent with human immunodeficiency virus infection	Condition
Immunodeficiency disorders	37017282	Agranulocytosis co-occurrent with human immunodeficiency virus infection	Condition
Immunodeficiency disorders	37109596	FADD-related immunodeficiency	Condition
Immunodeficiency disorders	37109630	Mendelian susceptibility to mycobacterial disease due to complete ISG15 deficiency	Condition
Immunodeficiency disorders	37109631	Mendelian susceptibility to mycobacterial disease due to partial IRF8 deficiency	Condition
Immunodeficiency disorders	37109632	Mendelian susceptibility to mycobacterial disease due to partial STAT1 deficiency	Condition
Immunodeficiency disorders	37109666	Neutrophil immunodeficiency syndrome	Condition
Immunodeficiency disorders	37109702	RAS-associated autoimmune leukoproliferative disease	Condition
Immunodeficiency disorders	37109992	Schimke immuno-osseous dysplasia	Condition
Immunodeficiency disorders	37110004	Pyogenic arthritis, pyoderma gangrenosum, acne syndrome	Condition
Immunodeficiency disorders	37110102	LIG4 syndrome	Condition
Immunodeficiency disorders	37110104	Laron syndrome with immunodeficiency	Condition
Immunodeficiency disorders	37110164	Primary immunodeficiency with natural killer cell deficiency and adrenal insufficiency	Condition
Immunodeficiency disorders	37110165	X-linked immune dysregulation, polyendocrinopathy, enteropathy syndrome	Condition
Immunodeficiency disorders	37110194	Hepatic veno-occlusive disease with immunodeficiency syndrome	Condition
Immunodeficiency disorders	37110768	Combined immunodeficiency due to CD3gamma deficiency	Condition
Immunodeficiency disorders	37110769	Immunodeficiency by defective expression of human leukocyte antigen class 1	Condition
Immunodeficiency disorders	37110778	Autosomal dominant mendelian susceptibility to mycobacterial disease due to partial interferon gamma receptor 1 deficiency	Condition
Immunodeficiency disorders	37110779	Autosomal dominant mendelian susceptibility to mycobacterial disease due to partial interferon gamma receptor 2 deficiency	Condition
Immunodeficiency disorders	37110833	Combined immunodeficiency due to partial RAG1 deficiency	Condition
Immunodeficiency disorders	37110896	Autosomal recessive mendelian susceptibility to mycobacterial disease due to partial interferon gamma receptor 1 deficiency	Condition
Immunodeficiency disorders	37110897	Autosomal recessive mendelian susceptibility to mycobacterial disease due to partial interferon gamma receptor 2 deficiency	Condition
Immunodeficiency disorders	37111354	Sporadic Blau syndrome	Condition
Immunodeficiency disorders	37117238	Neutropenia, monocytopenia, deafness syndrome	Condition
Immunodeficiency disorders	37203832	Autosomal recessive severe congenital neutropenia due to JAGN1 deficiency	Condition
Immunodeficiency disorders	37203833	Alopecia antibody deficiency	Condition
Immunodeficiency disorders	37204227	T-cell receptor alpha-beta-positive T-cell deficiency	Condition
Immunodeficiency disorders	37204228	Severe combined immunodeficiency due to IKK2 deficiency	Condition
Immunodeficiency disorders	37204236	X-linked dyserythropoietic anemia with abnormal platelets and neutropenia	Condition
Immunodeficiency disorders	37204312	Acquired hemophagocytic lymphohistiocytosis associated with malignant disease	Condition
Immunodeficiency disorders	37204366	Recurrent Neisseria infection due to factor D deficiency	Condition
Immunodeficiency disorders	37204406	Autosomal recessive severe congenital neutropenia due to G6PC3 deficiency	Condition
Immunodeficiency disorders	37204440	RIDDLE syndrome	Condition
Immunodeficiency disorders	37204478	Pancytopenia due to IKZF1 mutations	Condition
Immunodeficiency disorders	37204486	Iatrogenic immunodeficiency-associated lymphoproliferative disorder	Condition
Immunodeficiency disorders	37204523	Autosomal recessive severe congenital neutropenia due to CXCR2 deficiency	Condition
Immunodeficiency disorders	37204524	Autosomal recessive severe congenital neutropenia due to CSF3R deficiency	Condition
Immunodeficiency disorders	37204542	Primary immunodeficiency with post-measles-mumps-rubella vaccine viral infection	Condition
Immunodeficiency disorders	37204545	Hyperimmunoglobulin M syndrome with susceptibility to opportunistic infection	Condition
Immunodeficiency disorders	37204546	Hyperimmunoglobulin M syndrome without susceptibility to opportunistic infection	Condition
Immunodeficiency disorders	37204733	Severe combined immunodeficiency due to LCK deficiency	Condition
Immunodeficiency disorders	37204737	Immunodeficiency with factor I anomaly	Condition
Immunodeficiency disorders	37204837	Combined immunodeficiency with granulomatosis	Condition
Immunodeficiency disorders	37205061	Deficiency of interleukin 36 receptor antagonist	Condition
Immunodeficiency disorders	37205062	Combined immunodeficiency due to interleukin 21 receptor deficiency	Condition
Immunodeficiency disorders	37205095	Adult chronic idiopathic neutropenia	Condition
Immunodeficiency disorders	37205096	Adult-onset immunodeficiency with anti-interferon-gamma autoantibodies	Condition
Immunodeficiency disorders	37311774	Blau syndrome	Condition
Immunodeficiency disorders	37312099	Short-limb skeletal dysplasia with severe combined immunodeficiency	Condition
Immunodeficiency disorders	37396241	Severe combined immunodeficiency due to DCLRE1C deficiency	Condition
Immunodeficiency disorders	37396890	Mendelian susceptibility to mycobacterial disease due to complete interleukin 12 receptor beta 1 deficiency	Condition
Immunodeficiency disorders	37397461	T-cell negative B-cell positive severe combined immunodeficiency due to JAK3 deficiency	Condition
Immunodeficiency disorders	37397560	Mendelian susceptibility to mycobacterial disease due to complete interferon gamma receptor 1 deficiency	Condition
Immunodeficiency disorders	37397561	Pyogenic bacterial infection due to deficiency of myeloid differentiation primary response 88	Condition
Immunodeficiency disorders	37399018	Severe combined immunodeficiency due to deoxyribonucleic acid dependent protein kinase catalytic subunit deficiency	Condition
Immunodeficiency disorders	37399524	Combined immunodeficiency due to ZAP70 deficiency	Condition
Immunodeficiency disorders	40483560	Combined immunodeficiency disease	Condition
Immunodeficiency disorders	40486133	Kappa light chain deficiency	Condition
Immunodeficiency disorders	40486739	Lambda light chain deficiency	Condition
Immunodeficiency disorders	42536514	Acquired neutrophilia	Condition
Immunodeficiency disorders	42536515	Constitutional neutrophilia	Condition
Immunodeficiency disorders	42536602	Adult-onset immunodeficiency	Condition
Immunodeficiency disorders	42537750	Natural-killer cell deficiency	Condition
Immunodeficiency disorders	42709981	Interleukin-12 deficiency	Condition
Immunodeficiency disorders	44783868	Granulomatous inflammatory arthritis, dermatitis and uveitis, familial	Condition
Immunodeficiency disorders	45757102	Acquired immune deficiency syndrome complicating childbirth	Condition
Immunodeficiency disorders	45765493	Autoimmune lymphoproliferative syndrome	Condition
Immunodeficiency disorders	45766381	Anhidrotic ectodermal dysplasia with immune deficiency	Condition
Immunodeficiency disorders	45766392	Majeed syndrome	Condition
Immunodeficiency disorders	45768674	Phagocytic immunodeficiency	Condition
Immunodeficiency disorders	45773094	Mannose-binding lectin deficiency	Condition
Immunodeficiency disorders	46271357	Periodontitis co-occurrent with ChÃ©diak-Higashi syndrome	Condition
Immunodeficiency disorders	46272382	Periodontitis co-occurrent with leukocyte adhesion deficiency	Condition
Immunodeficiency disorders	46272544	Periodontitis co-occurrent with familial neutropenia	Condition
Immunodeficiency disorders	46272545	Periodontitis co-occurrent with cyclical neutropenia	Condition
Immunodeficiency disorders	46273012	Activated PI3K-delta syndrome	Condition
Immunodeficiency disorders	46273559	Periodontitis co-occurrent with infantile genetic agranulocytosis	Condition
Immunodeficiency disorders	46273778	Periodontitis co-occurrent with acquired neutropenia	Condition
solid tumor and hematologic	751716	Mucosal lentiginous melanoma of female genital tract, NOS	Condition
solid tumor and hematologic	751731	Neuroendocrine tumor, NOS, of cervix uteri	Condition
solid tumor and hematologic	751732	Epithelial-myoepithelial carcinoma of head, face or neck, NOS	Condition
solid tumor and hematologic	1553044	Post-transplant lymphoproliferative disorder, NOS, of tonsillar fossa	Condition
solid tumor and hematologic	1553045	Post-transplant lymphoproliferative disorder, NOS, of pancreatic duct	Condition
solid tumor and hematologic	1553047	Middle ear paraganglioma of carotid body	Condition
solid tumor and hematologic	1553062	Post-transplant lymphoproliferative disorder, NOS, of spinal cord	Condition
solid tumor and hematologic	1553063	Post-transplant lymphoproliferative disorder, NOS, of other specified parts of female genital organs	Condition
solid tumor and hematologic	1553064	Post-transplant lymphoproliferative disorder, NOS, of round ligament	Condition
solid tumor and hematologic	1553079	Post-transplant lymphoproliferative disorder, NOS, of parametrium	Condition
solid tumor and hematologic	1553094	Post-transplant lymphoproliferative disorder, NOS, of tonsillar pillar	Condition
solid tumor and hematologic	1553095	Solitary fibrous tumor, NOS, of lower-outer quadrant of breast	Condition
solid tumor and hematologic	1553097	Ewing sarcoma of overlapping lesion of brain and central nervous system	Condition
solid tumor and hematologic	1553113	Epithelioid hemangioendothelioma, NOS, of optic nerve	Condition
solid tumor and hematologic	1553114	Solitary fibrous tumor, NOS, of meninges, NOS	Condition
solid tumor and hematologic	1553130	Post-transplant lymphoproliferative disorder, NOS, of overlapping lesion of nasopharynx	Condition
solid tumor and hematologic	1553146	Post-transplant lymphoproliferative disorder, NOS, of lower third of esophagus	Condition
solid tumor and hematologic	1553163	Post-transplant lymphoproliferative disorder, NOS, of branchial cleft	Condition
solid tumor and hematologic	1553178	Extra-adrenal paraganglioma, NOS, of nervous system, NOS	Condition
solid tumor and hematologic	1553179	Post-transplant lymphoproliferative disorder, NOS, of upper-outer quadrant of breast	Condition
solid tumor and hematologic	1553181	Post-transplant lymphoproliferative disorder, NOS, of brain, NOS	Condition
solid tumor and hematologic	1553195	Post-transplant lymphoproliferative disorder, NOS, of labium minus	Condition
solid tumor and hematologic	1553196	Post-transplant lymphoproliferative disorder, NOS, of greater curvature of stomach, NOS	Condition
solid tumor and hematologic	1553197	Extra-adrenal paraganglioma, NOS, of occipital lobe	Condition
solid tumor and hematologic	1553211	Post-transplant lymphoproliferative disorder, NOS, of gallbladder	Condition
solid tumor and hematologic	1553212	Post-transplant lymphoproliferative disorder, NOS, of mouth, NOS	Condition
solid tumor and hematologic	1553214	Post-transplant lymphoproliferative disorder, NOS, of main bronchus	Condition
solid tumor and hematologic	1553279	Pigmented dermatofibrosarcoma protuberans of connective, Subcutaneous and other soft tissues of trunk, NOS	Condition
solid tumor and hematologic	1553295	Extra-adrenal paraganglioma, NOS, of cerebrum	Condition
solid tumor and hematologic	1553297	Post-transplant lymphoproliferative disorder, NOS, of peripheral nerves and autonomic nervous system of pelvis	Condition
solid tumor and hematologic	1553312	Adenocarcinoma, intestinal type of rectosigmoid junction	Condition
solid tumor and hematologic	1553314	Mixed tumor, malignant, NOS, of lung, NOS	Condition
solid tumor and hematologic	1553331	Post-transplant lymphoproliferative disorder, NOS, of frontal sinus	Condition
solid tumor and hematologic	1553347	Post-transplant lymphoproliferative disorder, NOS, of major salivary gland, NOS	Condition
solid tumor and hematologic	1553348	Post-transplant lymphoproliferative disorder, NOS, of orbit, NOS	Condition
solid tumor and hematologic	1553362	Post-transplant lymphoproliferative disorder, NOS, of prostate gland	Condition
solid tumor and hematologic	1553378	Epithelioid hemangioendothelioma, NOS, of temporal lobe	Condition
solid tumor and hematologic	1553379	Post-transplant lymphoproliferative disorder, NOS, of anterior floor of mouth	Condition
solid tumor and hematologic	1553381	Post-transplant lymphoproliferative disorder, NOS, of lymph nodes of inguinal region or leg	Condition
solid tumor and hematologic	1553382	Post-transplant lymphoproliferative disorder, NOS, of ethmoid sinus	Condition
solid tumor and hematologic	1553415	Post-transplant lymphoproliferative disorder, NOS, of tonsil, NOS	Condition
solid tumor and hematologic	1553432	Post-transplant lymphoproliferative disorder, NOS, of undescended testis	Condition
solid tumor and hematologic	1553446	Ewing sarcoma of soft palate, NOS	Condition
solid tumor and hematologic	1553447	Ewing sarcoma of rectum, NOS	Condition
solid tumor and hematologic	1553448	Solitary fibrous tumor, NOS, of ventricle, NOS	Condition
solid tumor and hematologic	1553462	Epithelioid hemangioendothelioma, NOS, of acoustic nerve	Condition
solid tumor and hematologic	1553479	Extra-adrenal paraganglioma, NOS, of overlapping lesion of billiary tract	Condition
solid tumor and hematologic	1553495	Post-transplant lymphoproliferative disorder, NOS, of fallopian tube	Condition
solid tumor and hematologic	1553497	Post-transplant lymphoproliferative disorder, NOS, of bladder, NOS	Condition
solid tumor and hematologic	1553513	Pigmented dermatofibrosarcoma protuberans of overlapping lesion of peripheral nerves and autonomic nervous system	Condition
solid tumor and hematologic	1553532	Paraganglioma, NOS, of cranial nerve, NOS	Condition
solid tumor and hematologic	1553545	Post-transplant lymphoproliferative disorder, NOS, of parotid gland	Condition
solid tumor and hematologic	1553546	Post-transplant lymphoproliferative disorder, NOS, of bone of limb, NOS	Condition
solid tumor and hematologic	1553579	Extra-adrenal paraganglioma, NOS, of meninges, NOS	Condition
solid tumor and hematologic	1553581	Post-transplant lymphoproliferative disorder, NOS, of peripheral nerves and autonomic nervous system of thorax	Condition
solid tumor and hematologic	36402351	Malignant tumor, small cell type of unknown primary site	Condition
solid tumor and hematologic	36402384	Cloacogenic carcinoma of unknown primary site	Condition
solid tumor and hematologic	36402385	Tumor cells, malignant of other ill-defined sites	Condition
solid tumor and hematologic	36402400	Polygonal cell carcinoma of unknown primary site	Condition
solid tumor and hematologic	36402401	Meningioma, malignant, uncertain whether primary or metastatic site of meninges, NOS	Condition
solid tumor and hematologic	36402415	Desmoplastic small round cell tumor of unknown primary site	Condition
solid tumor and hematologic	36402448	Adenocarcinoma with neuroendocrine differentiation of unknown primary site	Condition
solid tumor and hematologic	36402465	Papillary squamous cell carcinoma of unknown primary site	Condition
solid tumor and hematologic	36402466	Mullerian mixed tumor,uncertain behaviour of ovary	Condition
solid tumor and hematologic	36402467	Neuroendocrine tumor, NOS, of unknown primary site	Condition
solid tumor and hematologic	36402585	Marginal zone B-cell lymphoma, NOS, of overlapping lesion of ill-defined sites	Condition
solid tumor and hematologic	36402599	Basal cell adenocarcinoma of overlapping lesion of ill-defined sites	Condition
solid tumor and hematologic	36402600	Squamous cell carcinoma, keratinizing, NOS, of unknown primary site	Condition
solid tumor and hematologic	36402618	Tumorlet, malignant of main bronchus	Condition
solid tumor and hematologic	36402634	B-cell chronic lymphocytic leukemia/small lymphocytic lymphoma of unknown primary site	Condition
solid tumor and hematologic	36402649	Subcutaneous panniculitis-like T-cell lymphoma of unknown primary site	Condition
solid tumor and hematologic	36402651	Non-small cell carcinoma of unknown primary site	Condition
solid tumor and hematologic	36402668	Stromal sarcoma, NOS, of unknown primary site	Condition
solid tumor and hematologic	36402683	Teratoma with malignant transformation of unknown primary site	Condition
solid tumor and hematologic	36402684	Adenocarcinoma in tubulovillous adenoma of unknown primary site	Condition
solid tumor and hematologic	36402716	Mediastinal large B-cell lymphoma of unknown primary site	Condition
solid tumor and hematologic	36402733	Lymphangiosarcoma of unknown primary site	Condition
solid tumor and hematologic	36402750	Hodgkin lymphoma, nodular sclerosis, grade 1 of blood	Condition
solid tumor and hematologic	36402766	Acute biphenotypic leukemia of blood	Condition
solid tumor and hematologic	36402800	Mixed phenotype acute leukemia with t(9;22)(q34;q11.2); BCR-ABL1 of blood	Condition
solid tumor and hematologic	751725	Mucosal lentiginous melanoma of head, face or neck, NOS	Condition
solid tumor and hematologic	1553055	Post-transplant lymphoproliferative disorder, NOS, of overlapping lesion of billiary tract	Condition
solid tumor and hematologic	1553056	Epithelioid hemangioendothelioma, NOS, of overlapping lesion of brain and central nervous system	Condition
solid tumor and hematologic	1553070	Post-transplant lymphoproliferative disorder, NOS, of peripheral nerves and autonomic nervous system of lower limb and hip	Condition
solid tumor and hematologic	1553071	Post-transplant lymphoproliferative disorder, NOS, of lymph nodes of multiple regions	Condition
solid tumor and hematologic	1553088	Post-transplant lymphoproliferative disorder, NOS, of connective, Subcutaneous and other soft tissues of abdomen	Condition
solid tumor and hematologic	1553120	Solitary fibrous tumor, NOS, of prostate gland	Condition
solid tumor and hematologic	1553136	Post-transplant lymphoproliferative disorder, NOS, of endocervix	Condition
solid tumor and hematologic	1553139	Solitary fibrous tumor, NOS, of overlapping lesion of brain and central nervous system	Condition
solid tumor and hematologic	1553170	Post-transplant lymphoproliferative disorder, NOS, of transverse colon	Condition
solid tumor and hematologic	1553173	Basal cell carcinoma, NOS, of head, face or neck, NOS	Condition
solid tumor and hematologic	1553186	Ewing sarcoma of bladder, NOS	Condition
solid tumor and hematologic	1553189	Adenocarcinoid tumor of uterus, NOS	Condition
solid tumor and hematologic	1553223	Solitary fibrous tumor, NOS, of cerebral meninges	Condition
solid tumor and hematologic	1553255	Post-transplant lymphoproliferative disorder, NOS, of anterior surface of epiglottis	Condition
solid tumor and hematologic	1553271	Squamous cell carcinoma, keratinizing, NOS, of connective, Subcutaneous and other soft tissues of head, face, and neck	Condition
solid tumor and hematologic	1553273	Extra-adrenal paraganglioma, NOS, of spinal cord	Condition
solid tumor and hematologic	1553289	Hydroa vacciniforme-like lymphoproliferative disorder of body of penis	Condition
solid tumor and hematologic	1553290	Post-transplant lymphoproliferative disorder, NOS, of exocervix	Condition
solid tumor and hematologic	1553303	Carcinoma, diffuse type of intrahepatic bile duct	Condition
solid tumor and hematologic	1553305	Post-transplant lymphoproliferative disorder, NOS, of clitorus	Condition
solid tumor and hematologic	1553339	Post-transplant lymphoproliferative disorder, NOS, of overlapping lesion of stomach	Condition
solid tumor and hematologic	1553356	Solitary fibrous tumor, NOS, of nipple	Condition
solid tumor and hematologic	1553371	Pigmented dermatofibrosarcoma protuberans of connective, Subcutaneous and other soft tissues, NOS	Condition
solid tumor and hematologic	1553405	Post-transplant lymphoproliferative disorder, NOS, of pharynx, NOS	Condition
solid tumor and hematologic	1553406	Post-transplant lymphoproliferative disorder, NOS, of intestinal tract, NOS	Condition
solid tumor and hematologic	1553422	Post-transplant lymphoproliferative disorder, NOS, of isthmus uteri	Condition
solid tumor and hematologic	1553423	Post-transplant lymphoproliferative disorder, NOS, of overlapping lesion of cervix uteri	Condition
solid tumor and hematologic	1553471	Adenosarcoma of pelvic lymph nodes	Condition
solid tumor and hematologic	1553487	Adenocarcinoma, intestinal type of transverse colon	Condition
solid tumor and hematologic	1553489	Pigmented dermatofibrosarcoma protuberans of connective, Subcutaneous and other soft tissues of lower limb and hip	Condition
solid tumor and hematologic	1553504	Post-transplant lymphoproliferative disorder, NOS, of olfactory nerve	Condition
solid tumor and hematologic	1553505	Hydroa vacciniforme-like lymphoproliferative disorder of prepuce	Condition
solid tumor and hematologic	1553520	Paraganglioma, NOS, of cerebrum	Condition
solid tumor and hematologic	1553522	Post-transplant lymphoproliferative disorder, NOS, of lateral wall of bladder	Condition
solid tumor and hematologic	1553540	Epithelioid hemangioendothelioma, NOS, of parietal lobe	Condition
solid tumor and hematologic	1553554	Post-transplant lymphoproliferative disorder, NOS, of overlapping lesion of tonsil	Condition
solid tumor and hematologic	1553556	Post-transplant lymphoproliferative disorder, NOS, of cranial nerve, NOS	Condition
solid tumor and hematologic	1553589	Post-transplant lymphoproliferative disorder, NOS, of upper third of esophagus	Condition
solid tumor and hematologic	36402359	Mucinous adenocarcinoma of other ill-defined sites	Condition
solid tumor and hematologic	36402391	Verrucous carcinoma in situ of lower gum	Condition
solid tumor and hematologic	36402392	Cribriform carcinoma, NOS, of unknown primary site	Condition
solid tumor and hematologic	36402409	Pleomorphic liposarcoma of unknown primary site	Condition
solid tumor and hematologic	36402441	Neoplasm, malignant of overlapping lesion of ill-defined sites	Condition
solid tumor and hematologic	36402458	Giant cell and spindle cell carcinoma of unknown primary site	Condition
solid tumor and hematologic	36402473	Carcinofibroma of unknown primary site	Condition
solid tumor and hematologic	36402474	Malignant teratoma, intermediate of unknown primary site	Condition
solid tumor and hematologic	36402493	Papillary squamous cell carcinoma, non-invasive of unknown primary site	Condition
solid tumor and hematologic	36402507	Differentiated intraepithelial neoplasia of endocervix	Condition
solid tumor and hematologic	36402510	Differentiated intraepithelial neoplasia of cervix uteri	Condition
solid tumor and hematologic	36402527	Myxoid leiomyosarcoma of unknown primary site	Condition
solid tumor and hematologic	36402540	Squamous cell carcinoma with horn formation of unknown primary site	Condition
solid tumor and hematologic	36402541	Mucin-producing adenocarcinoma of unknown primary site	Condition
solid tumor and hematologic	36402542	Small cell sarcoma of unknown primary site	Condition
solid tumor and hematologic	36402577	Primary cutaneous anaplastic large cell lymphoma of eyelid	Condition
solid tumor and hematologic	36402590	Diffuse large B-cell lymphoma, NOS, of unknown primary site	Condition
solid tumor and hematologic	36402591	Myxosarcoma of unknown primary site	Condition
solid tumor and hematologic	36402610	Epithelioid mesothelioma, malignant of unknown primary site	Condition
solid tumor and hematologic	36402627	Myxoid liposarcoma of unknown primary site	Condition
solid tumor and hematologic	36402642	Pleomorphic carcinoma of overlapping lesion of ill-defined sites	Condition
solid tumor and hematologic	36402659	Goblet cell carcinoid of unknown primary site	Condition
solid tumor and hematologic	36402675	Clear cell sarcoma, NOS, of unknown primary site	Condition
solid tumor and hematologic	36402676	Adenoid cystic carcinoma of unknown primary site	Condition
solid tumor and hematologic	36402792	Mixed phenotype acute leukemia, B/myeloid, NOS, of blood	Condition
solid tumor and hematologic	36402827	Myeloproliferative neoplasm, NOS, of blood	Condition
solid tumor and hematologic	36403025	Paget disease in situ and intraductal carcinoma (C50._) of lower-outer quadrant of breast	Condition
solid tumor and hematologic	36403026	Adenocarcinoma in situ, intestinal type (C16._) of greater curvature of stomach, NOS	Condition
solid tumor and hematologic	36403042	Adenocarcinoma in situ in adenomatous polyposis coli (C18._) of splenic flexure of colon	Condition
solid tumor and hematologic	36403058	Adenocarcinoma in situ, intestinal type (C16._) of head of pancreas	Condition
solid tumor and hematologic	36403077	Adenocarcinoma in situ in adenomatous polyposis coli (C18._) of body of stomach	Condition
solid tumor and hematologic	36403095	Adenocarcinoma in situ in multiple adenomatous polyposis coli of rectosigmoid junction	Condition
solid tumor and hematologic	36403109	Adenocarcinoma in situ in multiple adenomatous polyposis coli of transverse colon	Condition
solid tumor and hematologic	36403126	Aortic body tumor of endocrine gland, NOS	Condition
solid tumor and hematologic	36403142	Adenocarcinoma in situ in multiple adenomatous polyposis coli of lesser curvature of stomach, NOS	Condition
solid tumor and hematologic	36403160	Basal cell carcinoma in situ of vulva, NOS	Condition
solid tumor and hematologic	36403161	Papillary serous cystadenocarcinoma of ovary	Condition
solid tumor and hematologic	36403162	Serous borderline tumor, micropapillary variant of ovary	Condition
solid tumor and hematologic	36517190	Plasmacytoma, extramedullary of hard palate	Condition
solid tumor and hematologic	36517191	Malignant lymphoma, NOS, of lower-outer quadrant of breast	Condition
solid tumor and hematologic	36517205	Mantle cell lymphoma of peripheral nerves and autonomic nervous system of upper limb and shoulder	Condition
solid tumor and hematologic	751717	Sex cord-gonadal stromal tumor, NOS, of testis, NOS	Condition
solid tumor and hematologic	751734	Angiocentric glioma of nervous system, NOS	Condition
solid tumor and hematologic	1553046	Post-transplant lymphoproliferative disorder, NOS, of overlapping lesion of digestive system	Condition
solid tumor and hematologic	1553061	Solitary fibrous tumor, NOS, of nasal cavity	Condition
solid tumor and hematologic	1553078	Paraganglioma, NOS, of olfactory nerve	Condition
solid tumor and hematologic	1553080	Middle ear paraganglioma of cortex of adrenal gland	Condition
solid tumor and hematologic	1553096	Post-transplant lymphoproliferative disorder, NOS, of supraglottis	Condition
solid tumor and hematologic	1553111	Post-transplant lymphoproliferative disorder, NOS, of specified parts of peritoneum	Condition
solid tumor and hematologic	1553131	Extra-adrenal paraganglioma, NOS, of frontal lobe	Condition
solid tumor and hematologic	1553147	Post-transplant lymphoproliferative disorder, NOS, of cerebral meninges	Condition
solid tumor and hematologic	1553161	Post-transplant lymphoproliferative disorder, NOS, of pleura, NOS	Condition
solid tumor and hematologic	1553164	Post-transplant lymphoproliferative disorder, NOS, of frontal lobe	Condition
solid tumor and hematologic	1553198	Post-transplant lymphoproliferative disorder, NOS, of posterior wall of nasopharynx	Condition
solid tumor and hematologic	1553228	Solitary fibrous tumor, malignant of occipital lobe	Condition
solid tumor and hematologic	1553229	Post-transplant lymphoproliferative disorder, NOS, of upper lobe, lung	Condition
solid tumor and hematologic	1553230	Adenoid basal carcinoma of lung, NOS	Condition
solid tumor and hematologic	1553231	Adenocarcinoma, intestinal type of pancreas, NOS	Condition
solid tumor and hematologic	1553245	Pigmented dermatofibrosarcoma protuberans of peripheral nerves and autonomic nervous system of trunk, NOS	Condition
solid tumor and hematologic	1553246	Precursor T-cell lymphoblastic leukemia of unknown primary site	Condition
solid tumor and hematologic	1553262	Post-transplant lymphoproliferative disorder, NOS, of hypopharyngeal aspect of aryepiglottic fold	Condition
solid tumor and hematologic	1553278	Post-transplant lymphoproliferative disorder, NOS, of hypopharynx, NOS	Condition
solid tumor and hematologic	1553280	Post-transplant lymphoproliferative disorder, NOS, of lateral wall of oropharynx	Condition
solid tumor and hematologic	1553296	Extra-adrenal paraganglioma, NOS, of olfactory nerve	Condition
solid tumor and hematologic	1553298	Post-transplant lymphoproliferative disorder, NOS, of lower-inner quadrant of breast	Condition
solid tumor and hematologic	1553315	Extra-adrenal paraganglioma, NOS, of brain stem	Condition
solid tumor and hematologic	1553328	Post-transplant lymphoproliferative disorder, NOS, of short bones of upper limb and associated joints	Condition
solid tumor and hematologic	1553330	Hydroa vacciniforme-like lymphoproliferative disorder of penis, NOS	Condition
solid tumor and hematologic	1553345	Post-transplant lymphoproliferative disorder, NOS, of choroid	Condition
solid tumor and hematologic	1553365	Paraganglioma, NOS, of temporal lobe	Condition
solid tumor and hematologic	1553397	Post-transplant lymphoproliferative disorder, NOS, of peripheral nerves and autonomic nervous system of upper limb and shoulder	Condition
solid tumor and hematologic	1553412	Post-transplant lymphoproliferative disorder, NOS, of descending colon	Condition
solid tumor and hematologic	1553413	Post-transplant lymphoproliferative disorder, NOS, of overlapping lesion of bladder	Condition
solid tumor and hematologic	1553428	Post-transplant lymphoproliferative disorder, NOS, of posterior wall of hypopharynx	Condition
solid tumor and hematologic	1553429	Post-transplant lymphoproliferative disorder, NOS, of conjunctiva	Condition
solid tumor and hematologic	1553430	Post-transplant lymphoproliferative disorder, NOS, of overlapping lesion of colon	Condition
solid tumor and hematologic	1553463	Carcinoma, diffuse type of breast, NOS	Condition
solid tumor and hematologic	1553480	Post-transplant lymphoproliferative disorder, NOS, of overlapping lesion of corpus uteri	Condition
solid tumor and hematologic	1553481	Squamous cell carcinoma in situ with questionable stromal invasion of head, face or neck, NOS	Condition
solid tumor and hematologic	1553499	Solitary fibrous tumor, NOS, of overlapping lesion of accessory sinuses	Condition
solid tumor and hematologic	1553515	Pancreatic neuroendocrine tumor, nonfunctioning of gastrointestinal tract, NOS	Condition
solid tumor and hematologic	1553529	Hydroa vacciniforme-like lymphoproliferative disorder of clitorus	Condition
solid tumor and hematologic	1553548	Extra-adrenal paraganglioma, NOS, of cranial nerve, NOS	Condition
solid tumor and hematologic	1553549	Post-transplant lymphoproliferative disorder, NOS, of other specified parts of pancreas	Condition
solid tumor and hematologic	1553562	Epithelioid hemangioendothelioma, NOS, of frontal lobe	Condition
solid tumor and hematologic	1553565	Middle ear paraganglioma of cranial nerve, NOS	Condition
solid tumor and hematologic	1553580	Solitary fibrous tumor, NOS, of axillary tail of breast	Condition
solid tumor and hematologic	1553582	Post-transplant lymphoproliferative disorder, NOS, of corpus uteri	Condition
solid tumor and hematologic	1553596	Post-transplant lymphoproliferative disorder, NOS, of eyelid	Condition
solid tumor and hematologic	36402350	Acinar cell carcinoma of unknown primary site	Condition
solid tumor and hematologic	36402366	Adenocarcinoma, NOS, of unknown primary site	Condition
solid tumor and hematologic	36402367	Carcinosarcoma, embryonal of unknown primary site	Condition
solid tumor and hematologic	36402382	Basaloid carcinoma of unknown primary site	Condition
solid tumor and hematologic	36402398	Enterochromaffin-like cell tumor of unknown primary site	Condition
solid tumor and hematologic	36402399	Hodgkin lymphoma, nodular sclerosis, cellular phase of unknown primary site	Condition
solid tumor and hematologic	36402434	Trabecular adenocarcinoma of unknown primary site	Condition
solid tumor and hematologic	36402483	Apocrine adenocarcinoma of unknown primary site	Condition
solid tumor and hematologic	36402501	Small cell carcinoma, metastatic site of unknown primary site	Condition
solid tumor and hematologic	36402502	Chordoma, NOS, of unknown primary site	Condition
solid tumor and hematologic	36402517	Adenomatoid odontogenic tumor, malignant of mandible	Condition
solid tumor and hematologic	36402534	Precursor cell lymphoblastic lymphoma, NOS, of unknown primary site	Condition
solid tumor and hematologic	36402535	Dedifferentiated liposarcoma of unknown primary site	Condition
solid tumor and hematologic	36402552	Ameloblastoma, metastasizing of unknown primary site	Condition
solid tumor and hematologic	36402567	B-cell chronic lymphocytic leukemia/small lymphocytic lymphoma of other ill-defined sites	Condition
solid tumor and hematologic	36402568	Mixed neuroendocrine non-neuroendocrine neoplasm (MiNEN) of head of pancreas	Condition
solid tumor and hematologic	36402582	Germ cell tumor, nonseminomatous of unknown primary site	Condition
solid tumor and hematologic	36402619	Malignant tumor, clear cell type of overlapping lesion of ill-defined sites	Condition
solid tumor and hematologic	36402633	Paget disease, extramammary of unknown primary site	Condition
solid tumor and hematologic	36402650	Myosarcoma of unknown primary site	Condition
solid tumor and hematologic	36402652	Squamous cell carcinoma, large cell, nonkeratinizing, NOS, of unknown primary site	Condition
solid tumor and hematologic	36402666	Ectomesenchymoma of unknown primary site	Condition
solid tumor and hematologic	36402682	Medullary carcinoma, NOS, of unknown primary site	Condition
solid tumor and hematologic	36402685	Adenocarcinoma in situ, NOS, of overlapping lesion of ill-defined sites	Condition
solid tumor and hematologic	36402735	Rhabdoid tumor, NOS, of unknown primary site	Condition
solid tumor and hematologic	36402752	Malignant mastocytosis of blood	Condition
solid tumor and hematologic	36402799	Diffuse large B-cell lymphoma, NOS, of blood	Condition
solid tumor and hematologic	36402850	Mixed phenotype acute leukemia, T/myeloid, NOS, of blood	Condition
solid tumor and hematologic	36403000	Invasive micropapillary carcinoma of breast of breast, NOS	Condition
solid tumor and hematologic	36403017	Paget disease in situ and intraductal carcinoma (C50._) of breast, NOS	Condition
solid tumor and hematologic	36403051	Intraductal with other types of carcinoma in situ (C50._) of central portion of breast	Condition
solid tumor and hematologic	36403068	Superficial spreading melanoma in situ (C44._) of eyelid	Condition
solid tumor and hematologic	36403070	Adenocarcinoma in situ in adenomatous polyposis coli (C18._) of colon, NOS	Condition
solid tumor and hematologic	36402801	B lymphoblastic leukemia/lymphoma, NOS, of blood	Condition
solid tumor and hematologic	36402836	Mixed phenotype acute leukemia with t(v;11q23); MLL rearranged of blood	Condition
solid tumor and hematologic	36403002	Intraductal with other types of carcinoma in situ (C50._) of upper-outer quadrant of breast	Condition
solid tumor and hematologic	36403018	Invasive micropapillary carcinoma of breast of upper-outer quadrant of breast	Condition
solid tumor and hematologic	36403020	Adenocarcinoma in situ in adenomatous polyposis coli (C18._) of overlapping lesion of colon	Condition
solid tumor and hematologic	36403034	Apocrine adenocarcinoma in situ (C44._) of breast, NOS	Condition
solid tumor and hematologic	36403052	Glioma, borderline (C71._) of temporal lobe	Condition
solid tumor and hematologic	36403067	Intraductal with other types of carcinoma in situ (C50._) of axillary tail of breast	Condition
solid tumor and hematologic	36403084	Pilocytic astrocytoma, malignant of ventricle, NOS	Condition
solid tumor and hematologic	36403086	Transitional cell carcinoma in situ, micropapillary of dome of bladder	Condition
solid tumor and hematologic	36403134	Adenocarcinoma in situ in multiple adenomatous polyposis coli of overlapping lesion of colon	Condition
solid tumor and hematologic	36403135	Pilocytic astrocytoma, malignant of olfactory nerve	Condition
solid tumor and hematologic	36403136	Pilocytic astrocytoma, malignant of optic nerve	Condition
solid tumor and hematologic	36403153	Endometrioid intraepithelial neoplasia of fallopian tube	Condition
solid tumor and hematologic	36517165	Adenocarcinoma in situ, NOS, of overlapping lesion of female genital organs	Condition
solid tumor and hematologic	36517179	Langerhans cell sarcoma of pelvic lymph nodes	Condition
solid tumor and hematologic	36517213	Adenocarcinoma, NOS, of spermatic cord	Condition
solid tumor and hematologic	36517214	T-cell/histiocyte rich large B-cell lymphoma of dorsal surface of tongue, NOS	Condition
solid tumor and hematologic	36517230	Carcinoma with osteoclast-like giant cells of lingual tonsil	Condition
solid tumor and hematologic	36517232	Liposarcoma, NOS, of connective, Subcutaneous and other soft tissues of head, face, and neck	Condition
solid tumor and hematologic	36517233	Malignant melanoma, NOS, of overlapping lesion of cervix uteri	Condition
solid tumor and hematologic	36517246	Bowen disease of uvula	Condition
solid tumor and hematologic	36517249	Teratoid medulloepithelioma, NOS, of pineal gland	Condition
solid tumor and hematologic	36517280	Hemangioendothelioma, malignant of nervous system, NOS	Condition
solid tumor and hematologic	36517283	Melanoma in situ of overlapping lesion of digestive system	Condition
solid tumor and hematologic	36517296	Small cell sarcoma of connective, Subcutaneous and other soft tissues of trunk, NOS	Condition
solid tumor and hematologic	36517299	Neuroepithelioma, NOS, of frontal lobe	Condition
solid tumor and hematologic	36517314	T-cell/histiocyte rich large B-cell lymphoma of bladder, NOS	Condition
solid tumor and hematologic	36517331	Metaplastic carcinoma, NOS, of labium minus	Condition
solid tumor and hematologic	36517333	Hodgkin lymphoma, NOS, of intestinal tract, NOS	Condition
solid tumor and hematologic	36517349	Epithelioid sarcoma, NOS, of pylorus	Condition
solid tumor and hematologic	36517350	Follicular lymphoma, NOS, of peripheral nerves and autonomic nervous system of head, face, and neck	Condition
solid tumor and hematologic	36517366	Urothelial carcinoma in situ of uterus, NOS	Condition
solid tumor and hematologic	36517381	Giant cell and spindle cell carcinoma of descending colon	Condition
solid tumor and hematologic	36517399	Follicular lymphoma, grade 3 of islets of Langerhans	Condition
solid tumor and hematologic	36517415	NK/T-cell lymphoma, nasal and nasal type of tonsil, NOS	Condition
solid tumor and hematologic	36517417	Fascial fibrosarcoma of eyelid	Condition
solid tumor and hematologic	36517433	Squamous cell carcinoma, clear cell type of cervix uteri	Condition
solid tumor and hematologic	36517449	Atypical meningioma of cauda equina	Condition
solid tumor and hematologic	36517463	Squamous cell carcinoma, small cell, nonkeratinizing of ampulla of Vater	Condition
solid tumor and hematologic	36517464	Follicular lymphoma, NOS, of lower-outer quadrant of breast	Condition
solid tumor and hematologic	36517481	Follicular lymphoma, grade 1 of branchial cleft	Condition
solid tumor and hematologic	36517483	Squamous cell carcinoma, spindle cell of mucosa of upper lip	Condition
solid tumor and hematologic	36517498	Papillary squamous cell carcinoma, non-invasive of lateral wall of oropharynx	Condition
solid tumor and hematologic	36517499	Fascial fibrosarcoma of mediastinum, NOS	Condition
solid tumor and hematologic	36517515	Mucinous cystadenocarcinoma, NOS, of nipple	Condition
solid tumor and hematologic	36517531	Oxyphilic adenocarcinoma of hard palate	Condition
solid tumor and hematologic	36517532	Verrucous carcinoma, NOS, of pharynx, NOS	Condition
solid tumor and hematologic	36517533	Adenocarcinoma with apocrine metaplasia of overlapping lesion of cervix uteri	Condition
solid tumor and hematologic	36517548	Epithelioid sarcoma, NOS, of overlapping lesion of peripheral nerves and autonomic nervous system	Condition
solid tumor and hematologic	36517564	Hodgkin lymphoma, nodular lymphocyte predominant of heart	Condition
solid tumor and hematologic	36517565	Astroblastoma of nervous system, NOS	Condition
solid tumor and hematologic	36517566	Endometrioid adenocarcinoma, NOS, of overlapping lesion of digestive system	Condition
solid tumor and hematologic	36517598	Subcutaneous panniculitis-like T-cell lymphoma of connective, Subcutaneous and other soft tissues of upper limb and shoulder	Condition
solid tumor and hematologic	36517616	Sebaceous carcinoma of upper-outer quadrant of breast	Condition
solid tumor and hematologic	36517632	Fibroblastic liposarcoma of body of penis	Condition
solid tumor and hematologic	36517634	Basal cell adenocarcinoma of testis, NOS	Condition
solid tumor and hematologic	36517648	B lymphoblastic leukemia/lymphoma with hypodiploidy (Hypodiploid ALL) of overlapping lesion of heart, mediastinum and pleura	Condition
solid tumor and hematologic	36517664	Ganglioglioma, anaplastic of ureter	Condition
solid tumor and hematologic	36517681	Malignant melanoma, NOS, of olfactory nerve	Condition
solid tumor and hematologic	36517683	Large cell carcinoma with rhabdoid phenotype of ventral surface of tongue, NOS	Condition
solid tumor and hematologic	36517698	Malignant melanoma, regressing of nasal cavity	Condition
solid tumor and hematologic	36517700	Granular cell carcinoma of upper respiratory tract, NOS	Condition
solid tumor and hematologic	36517714	Superficial spreading adenocarcinoma of ileum	Condition
solid tumor and hematologic	36517717	Teratoid medulloepithelioma, NOS, of maxillary sinus	Condition
solid tumor and hematologic	36517731	Medulloepithelioma, NOS, of brain, NOS	Condition
solid tumor and hematologic	36517732	Fibrosarcoma, NOS, of gastrointestinal tract, NOS	Condition
solid tumor and hematologic	36517734	Sarcoma, NOS, of anterior wall of nasopharynx	Condition
solid tumor and hematologic	36517765	Myeloid or lymphoid neoplasm with FGFR1 abnormalities of olfactory nerve	Condition
solid tumor and hematologic	36517766	Marginal zone B-cell lymphoma, NOS, of anterior surface of epiglottis	Condition
solid tumor and hematologic	36517783	Acinar cell carcinoma of lingual tonsil	Condition
solid tumor and hematologic	36517799	Myxopapillary ependymoma of parietal lobe	Condition
solid tumor and hematologic	36517814	Spongioneuroblastoma of overlapping lesion of endocrine glands and related structures	Condition
solid tumor and hematologic	36517815	Myeloid or lymphoid neoplasm with PDGFRA rearrangement of nasal cavity	Condition
solid tumor and hematologic	36517817	Giant cell sarcoma of extrahepatic bile duct	Condition
solid tumor and hematologic	36517833	Adenocarcinoma in villous adenoma of greater curvature of stomach, NOS	Condition
solid tumor and hematologic	36517834	B lymphoblastic leukemia/lymphoma, NOS, of connective, Subcutaneous and other soft tissues of head, face, and neck	Condition
solid tumor and hematologic	36517850	Squamous cell carcinoma, spindle cell of lateral floor of mouth	Condition
solid tumor and hematologic	36517867	Myosarcoma of pylorus	Condition
solid tumor and hematologic	36517881	Glassy cell carcinoma of sublingual gland	Condition
solid tumor and hematologic	36517884	Malignant tumor, clear cell type of postcricoid region	Condition
solid tumor and hematologic	36517898	Malignant histiocytosis of gastrointestinal tract, NOS	Condition
solid tumor and hematologic	36517915	Mixed type rhabdomyosarcoma of lacrimal gland	Condition
solid tumor and hematologic	36517931	Mucinous adenocarcinoma of isthmus uteri	Condition
solid tumor and hematologic	36517932	Adenocarcinoma in situ in tubulovillous adenoma of upper third of esophagus	Condition
solid tumor and hematologic	751730	Teratoma, malignant, NOS, of female genital tract, NOS	Condition
solid tumor and hematologic	1553042	Post-transplant lymphoproliferative disorder, NOS, of extrahepatic bile duct	Condition
solid tumor and hematologic	1553049	Pigmented dermatofibrosarcoma protuberans of peripheral nerves and autonomic nervous system of abdomen	Condition
solid tumor and hematologic	1553058	Ewing sarcoma of floor of mouth, NOS	Condition
solid tumor and hematologic	1553060	Post-transplant lymphoproliferative disorder, NOS, of overlapping lesion of pancreas	Condition
solid tumor and hematologic	1553067	Paraganglioma, NOS, of occipital lobe	Condition
solid tumor and hematologic	1553083	Post-transplant lymphoproliferative disorder, NOS, of temporal lobe	Condition
solid tumor and hematologic	1553110	Ewing sarcoma of overlapping lesion of brain	Condition
solid tumor and hematologic	1553140	Post-transplant lymphoproliferative disorder, NOS, of connective, Subcutaneous and other soft tissues of head, face, and neck	Condition
solid tumor and hematologic	1553158	Post-transplant lymphoproliferative disorder, NOS, of pylorus	Condition
solid tumor and hematologic	1553174	Post-transplant lymphoproliferative disorder, NOS, of cerebrum	Condition
solid tumor and hematologic	1553183	Post-transplant lymphoproliferative disorder, NOS, of peripheral nerves and autonomic nervous system of trunk, NOS	Condition
solid tumor and hematologic	1553210	Solitary fibrous tumor, NOS, of maxillary sinus	Condition
solid tumor and hematologic	1553217	Post-transplant lymphoproliferative disorder, NOS, of cecum	Condition
solid tumor and hematologic	1553233	Adenocarcinoma, intestinal type of anus, NOS	Condition
solid tumor and hematologic	1553260	Post-transplant lymphoproliferative disorder, NOS, of myometrium	Condition
solid tumor and hematologic	1553267	Carcinosarcoma, NOS, of connective, Subcutaneous and other soft tissues, NOS	Condition
solid tumor and hematologic	1553269	Post-transplant lymphoproliferative disorder, NOS, of head of pancreas	Condition
solid tumor and hematologic	1553285	Post-transplant lymphoproliferative disorder, NOS, of overlapping lesion of brain and central nervous system	Condition
solid tumor and hematologic	1553294	Post-transplant lymphoproliferative disorder, NOS, of middle lobe, lung	Condition
solid tumor and hematologic	1553299	Adenocarcinoid tumor of endometrium	Condition
solid tumor and hematologic	1553319	Ewing sarcoma of islets of Langerhans	Condition
solid tumor and hematologic	1553326	Ewing sarcoma of parotid gland	Condition
solid tumor and hematologic	1553349	Post-transplant lymphoproliferative disorder, NOS, of overlapping lesion of female genital organs	Condition
solid tumor and hematologic	1553351	Paraganglioma, NOS, of cauda equina	Condition
solid tumor and hematologic	1553360	Pigmented dermatofibrosarcoma protuberans of peripheral nerves and autonomic nervous system of head, face, and neck	Condition
solid tumor and hematologic	1553367	Post-transplant lymphoproliferative disorder, NOS, of cervical esophagus	Condition
solid tumor and hematologic	1553385	Post-transplant lymphoproliferative disorder, NOS, of paraurethral gland	Condition
solid tumor and hematologic	1553399	Post-transplant lymphoproliferative disorder, NOS, of rectosigmoid junction	Condition
solid tumor and hematologic	1553419	Hydroa vacciniforme-like lymphoproliferative disorder of scrotum, NOS	Condition
solid tumor and hematologic	1553433	Pigmented dermatofibrosarcoma protuberans of peripheral nerves and autonomic nervous system of thorax	Condition
solid tumor and hematologic	1553449	Post-transplant lymphoproliferative disorder, NOS, of peripheral nerves and autonomic nervous system of head, face, and neck	Condition
solid tumor and hematologic	1553451	Post-transplant lymphoproliferative disorder, NOS, of lower lobe, lung	Condition
solid tumor and hematologic	1553453	Post-transplant lymphoproliferative disorder, NOS, of cauda equina	Condition
solid tumor and hematologic	1553458	Post-transplant lymphoproliferative disorder, NOS, of overlapping lesion of accessory sinuses	Condition
solid tumor and hematologic	1553503	Post-transplant lymphoproliferative disorder, NOS, of glottis	Condition
solid tumor and hematologic	1553526	Aortic body tumor of adrenal gland, NOS	Condition
solid tumor and hematologic	1553535	Cholangiocarcinoma of pancreas, NOS	Condition
solid tumor and hematologic	1553551	Post-transplant lymphoproliferative disorder, NOS, of laryngeal cartilage	Condition
solid tumor and hematologic	1553558	Solitary fibrous tumor, NOS, of frontal sinus	Condition
solid tumor and hematologic	1553576	Post-transplant lymphoproliferative disorder, NOS, of pyriform sinus	Condition
solid tumor and hematologic	1553578	Renal cell carcinoma, NOS, of urinary system, NOS	Condition
solid tumor and hematologic	36402355	Tubular adenocarcinoma of unknown primary site	Condition
solid tumor and hematologic	36402362	Myoepithelial carcinoma of unknown primary site	Condition
solid tumor and hematologic	36402364	Mesenchymoma, malignant of unknown primary site	Condition
solid tumor and hematologic	36402380	Squamous cell carcinoma, small cell, nonkeratinizing of unknown primary site	Condition
solid tumor and hematologic	36402387	Villous adenocarcinoma of unknown primary site	Condition
solid tumor and hematologic	36402428	Large cell neuroendocrine carcinoma of unknown primary site	Condition
solid tumor and hematologic	36402446	Ductal carcinoma in situ, solid type of unknown primary site	Condition
solid tumor and hematologic	36402453	Epithelioma, malignant of unknown primary site	Condition
solid tumor and hematologic	36402462	Carcinoma, undifferentiated, NOS, of unknown primary site	Condition
solid tumor and hematologic	36402487	Embryonal sarcoma of unknown primary site	Condition
solid tumor and hematologic	36402489	Fascial fibrosarcoma of unknown primary site	Condition
solid tumor and hematologic	36402512	Carcinoma ex pleomorphic adenoma of unknown primary site	Condition
solid tumor and hematologic	36402521	Malignant angiomatoid fibrous histiocytoma of skin of trunk	Condition
solid tumor and hematologic	36402528	Pleomorphic carcinoma of other ill-defined sites	Condition
solid tumor and hematologic	36402539	Large cell carcinoma, NOS, of unknown primary site	Condition
solid tumor and hematologic	36402555	Urothelial carcinoma in situ of unknown primary site	Condition
solid tumor and hematologic	36402562	Malignant tumor, giant cell type of unknown primary site	Condition
solid tumor and hematologic	36402564	Adenocarcinoma, NOS, of other ill-defined sites	Condition
solid tumor and hematologic	36402569	Carcinoma, anaplastic, NOS, of other ill-defined sites	Condition
solid tumor and hematologic	36402571	Epithelial-myoepithelial carcinoma of unknown primary site	Condition
solid tumor and hematologic	36402589	Trophoblastic tumor, epithelioid of unknown primary site	Condition
solid tumor and hematologic	36402596	Synovial sarcoma, NOS, of unknown primary site	Condition
solid tumor and hematologic	36402637	Malignant lymphoma, mixed small and large cell, diffuse of unknown primary site	Condition
solid tumor and hematologic	36402664	Hodgkin lymphoma, lymphocyte depletion, reticular of unknown primary site	Condition
solid tumor and hematologic	36402678	Metaplastic carcinoma, NOS, of unknown primary site	Condition
solid tumor and hematologic	36402753	Chronic myelogenous leukemia, BCR/ABL positive of blood	Condition
solid tumor and hematologic	36402762	Composite Hodgkin and non-Hodgkin lymphoma of blood	Condition
solid tumor and hematologic	36402857	Hodgkin granuloma of blood	Condition
solid tumor and hematologic	36403014	Adenocarcinoma in situ in adenomatous polyposis coli (C18._) of gastric antrum	Condition
solid tumor and hematologic	36403021	Invasive micropapillary carcinoma of breast of central portion of breast	Condition
solid tumor and hematologic	36403030	Bile duct adenocarcinoma in situ (C22.1, C24.0) of intrahepatic bile duct	Condition
solid tumor and hematologic	36403032	Paget disease (in situ), extramammary (except Paget disease of bone) (C50._) of vulva, NOS	Condition
solid tumor and hematologic	36403041	Apocrine adenocarcinoma in situ (C44._) of overlapping lesion of breast	Condition
solid tumor and hematologic	36403080	Squamous cell carcinoma, large cell, nonkeratinizing, in situ of overlapping lesion of cervix uteri	Condition
solid tumor and hematologic	36403082	Squamous cell carcinoma, large cell, nonkeratinizing, in situ of endocervix	Condition
solid tumor and hematologic	36403089	Endometrioid intraepithelial neoplasia of endometrium	Condition
solid tumor and hematologic	36403096	Papillary pseudomucinous cystadenocarcinoma of ovary	Condition
solid tumor and hematologic	36403123	Squamous cell carcinoma, large cell, nonkeratinizing, in situ of exocervix	Condition
solid tumor and hematologic	36403139	Adenocarcinoma in situ in multiple adenomatous polyposis coli of splenic flexure of colon	Condition
solid tumor and hematologic	1553085	Post-transplant lymphoproliferative disorder, NOS, of ventral surface of tongue, NOS	Condition
solid tumor and hematologic	1553092	Ewing sarcoma of body of pancreas	Condition
solid tumor and hematologic	1553115	Post-transplant lymphoproliferative disorder, NOS, of cloacogenic zone	Condition
solid tumor and hematologic	1553126	Post-transplant lymphoproliferative disorder, NOS, of anus, NOS	Condition
solid tumor and hematologic	1553133	Non-small cell carcinoma of prostate gland	Condition
solid tumor and hematologic	1553165	Post-transplant lymphoproliferative disorder, NOS, of overlapping lesion of small intestine	Condition
solid tumor and hematologic	1553192	B lymphoblastic leukemia/lymphoma, NOS, of eyelid	Condition
solid tumor and hematologic	1553201	Extra-adrenal paraganglioma, NOS, of cerebellum, NOS	Condition
solid tumor and hematologic	1553208	Post-transplant lymphoproliferative disorder, NOS, of middle ear	Condition
solid tumor and hematologic	1553219	Post-transplant lymphoproliferative disorder, NOS, of lateral wall of nasopharynx	Condition
solid tumor and hematologic	1553224	Middle ear paraganglioma of aortic body and other paraganglia	Condition
solid tumor and hematologic	1553235	Post-transplant lymphoproliferative disorder, NOS, of lateral floor of mouth	Condition
solid tumor and hematologic	1553240	Post-transplant lymphoproliferative disorder, NOS, of urethra	Condition
solid tumor and hematologic	1553251	Ewing sarcoma of liver	Condition
solid tumor and hematologic	1553258	Post-transplant lymphoproliferative disorder, NOS, of vallecula	Condition
solid tumor and hematologic	1553276	Epithelioid hemangioendothelioma, NOS, of brain stem	Condition
solid tumor and hematologic	1553292	Nodular melanoma of lymph node, NOS	Condition
solid tumor and hematologic	1553308	Ewing sarcoma of pancreatic duct	Condition
solid tumor and hematologic	1553317	Renal cell carcinoma, NOS, of parotid gland	Condition
solid tumor and hematologic	1553335	Ewing sarcoma of overlapping lesion of pancreas	Condition
solid tumor and hematologic	1553344	Post-transplant lymphoproliferative disorder, NOS, of meninges, NOS	Condition
solid tumor and hematologic	1553358	Solitary fibrous tumor, NOS, of sphenoid sinus	Condition
solid tumor and hematologic	1553369	Post-transplant lymphoproliferative disorder, NOS, of retroperitoneum	Condition
solid tumor and hematologic	1553374	Post-transplant lymphoproliferative disorder, NOS, of overlapping lesion of brain	Condition
solid tumor and hematologic	1553394	Post-transplant lymphoproliferative disorder, NOS, of overlapping lesion of urinary organs	Condition
solid tumor and hematologic	1553401	Post-transplant lymphoproliferative disorder, NOS, of accessory sinus, NOS	Condition
solid tumor and hematologic	1553408	Post-transplant lymphoproliferative disorder, NOS, of overlapping lesions of oropharynx	Condition
solid tumor and hematologic	1553410	Mucinous adenocarcinoma of intra-abdominal lymph nodes	Condition
solid tumor and hematologic	1553417	Post-transplant lymphoproliferative disorder, NOS, of rib, sternum, clavicle and associated joints	Condition
solid tumor and hematologic	1553424	Post-transplant lymphoproliferative disorder, NOS, of nasal cavity	Condition
solid tumor and hematologic	1553442	Epithelioid hemangioendothelioma, NOS, of olfactory nerve	Condition
solid tumor and hematologic	1553467	Post-transplant lymphoproliferative disorder, NOS, of esophagus, NOS	Condition
solid tumor and hematologic	1553474	Pigmented dermatofibrosarcoma protuberans of connective, Subcutaneous and other soft tissues of pelvis	Condition
solid tumor and hematologic	1553476	Post-transplant lymphoproliferative disorder, NOS, of overlapping lesion of lung	Condition
solid tumor and hematologic	1553492	Solitary fibrous tumor, malignant of meninges, NOS	Condition
solid tumor and hematologic	1553508	Post-transplant lymphoproliferative disorder, NOS, of overlapping lesion of palate	Condition
solid tumor and hematologic	1553510	Post-transplant lymphoproliferative disorder, NOS, of middle third of esophagus	Condition
solid tumor and hematologic	1553533	Post-transplant lymphoproliferative disorder, NOS, of ureter	Condition
solid tumor and hematologic	1553553	Post-transplant lymphoproliferative disorder, NOS, of gastric antrum	Condition
solid tumor and hematologic	1553560	Hydroa vacciniforme-like lymphoproliferative disorder of overlapping lesion of vulva	Condition
solid tumor and hematologic	1553567	Post-transplant lymphoproliferative disorder, NOS, of billiary tract, NOS	Condition
solid tumor and hematologic	1553569	Ewing sarcoma of thymus	Condition
solid tumor and hematologic	1553583	Post-transplant lymphoproliferative disorder, NOS, of urinary system, NOS	Condition
solid tumor and hematologic	36402396	Basaloid squamous cell carcinoma of unknown primary site	Condition
solid tumor and hematologic	36402403	Granular cell carcinoma of unknown primary site	Condition
solid tumor and hematologic	36402414	Adenocarcinoma in situ, NOS, of other ill-defined sites	Condition
solid tumor and hematologic	36402419	Differentiated intraepithelial neoplasia of exocervix	Condition
solid tumor and hematologic	36402421	Neuroendocrine tumor, grade 2 of unknown primary site	Condition
solid tumor and hematologic	36402455	Mesothelioma, malignant of unknown primary site	Condition
solid tumor and hematologic	36402464	Primary cutaneous anaplastic large cell lymphoma of scrotum, NOS	Condition
solid tumor and hematologic	36402469	Malignant tumor, giant cell type of overlapping lesion of ill-defined sites	Condition
solid tumor and hematologic	36402471	Small cell carcinoma, in situ of dome of bladder	Condition
solid tumor and hematologic	36402478	Nephroblastoma, NOS, of unknown primary site	Condition
solid tumor and hematologic	36402496	Adenocarcinoma with mixed subtypes of other ill-defined sites	Condition
solid tumor and hematologic	36402514	Squamous cell carcinoma, microinvasive of unknown primary site	Condition
solid tumor and hematologic	36402573	Pseudosarcomatous carcinoma of unknown primary site	Condition
solid tumor and hematologic	36402578	Somatostatinoma of unknown primary site	Condition
solid tumor and hematologic	36402598	Glomangiosarcoma of unknown primary site	Condition
solid tumor and hematologic	36402605	Synovial sarcoma, biphasic of unknown primary site	Condition
solid tumor and hematologic	36402628	Clear cell adenocarcinoma in situ of endometrium	Condition
solid tumor and hematologic	36402646	Atypical meningioma of pituitary gland	Condition
solid tumor and hematologic	36402687	Leydig cell tumor, malignant of unknown primary site	Condition
solid tumor and hematologic	36402696	Fibrosarcoma, NOS, of unknown primary site	Condition
solid tumor and hematologic	36402771	Myelodysplastic syndrome, NOS, of blood	Condition
solid tumor and hematologic	36402787	Waldenstrom macroglobulinemia of blood	Condition
solid tumor and hematologic	36402821	Immunoproliferative small intestinal disease of blood	Condition
solid tumor and hematologic	36402998	Invasive micropapillary carcinoma of breast of lower-inner quadrant of breast	Condition
solid tumor and hematologic	36403005	Invasive micropapillary carcinoma of breast of head of pancreas	Condition
solid tumor and hematologic	36403037	Cystic hypersecretory carcinoma, in situ (C50._) of upper-inner quadrant of breast	Condition
solid tumor and hematologic	36403064	Paget disease in situ and intraductal carcinoma (C50._) of overlapping lesion of breast	Condition
solid tumor and hematologic	36403073	Basaloid carcinoma, in situ (C21.1) of anal canal	Condition
solid tumor and hematologic	36403105	Central neurocytoma, benign of ventricle, NOS	Condition
solid tumor and hematologic	36403107	Adenocarcinoma in situ in multiple adenomatous polyposis coli of fundus of stomach	Condition
solid tumor and hematologic	36403116	Atypical meningioma, benign of cerebral meninges	Condition
solid tumor and hematologic	36403130	Pilocytic astrocytoma, malignant of pineal gland	Condition
solid tumor and hematologic	36403132	Adenocarcinoma in situ in multiple adenomatous polyposis coli of greater curvature of stomach, NOS	Condition
solid tumor and hematologic	36403141	Adenocarcinoma in situ in multiple adenomatous polyposis coli of cecum	Condition
solid tumor and hematologic	36403148	Adenocarcinoma in situ in multiple adenomatous polyposis coli of overlapping lesion of stomach	Condition
solid tumor and hematologic	36403157	Carotid body paraganglioma of carotid body	Condition
solid tumor and hematologic	36517160	Small cell carcinoma, fusiform cell of central portion of breast	Condition
solid tumor and hematologic	36517185	CNS embryonal tumor, NOS, of long bones of lower limb and associated joints	Condition
solid tumor and hematologic	36517203	Mucin-producing adenocarcinoma of thorax, NOS	Condition
solid tumor and hematologic	36517219	B lymphoblastic leukemia/lymphoma with t(1;19)(q23;p13.3); E2A-PBX1 (TCF3-PBX1) of overlapping lesion of digestive system	Condition
solid tumor and hematologic	751727	Dysgerminoma of female genital tract, NOS	Condition
solid tumor and hematologic	1552991	Pleomorphic liposarcoma of pancreas, NOS	Condition
solid tumor and hematologic	1553093	Small cell carcinoma, NOS, of floor of mouth, NOS	Condition
solid tumor and hematologic	1553098	Pigmented dermatofibrosarcoma protuberans of autonomic nervous system, NOS	Condition
solid tumor and hematologic	1553102	Ewing sarcoma of mediastinum, NOS	Condition
solid tumor and hematologic	1553118	Squamous cell carcinoma, small cell, nonkeratinizing of lymph node, NOS	Condition
solid tumor and hematologic	1553132	Post-transplant lymphoproliferative disorder, NOS, of maxillary sinus	Condition
solid tumor and hematologic	1553134	Post-transplant lymphoproliferative disorder, NOS, of lymph node, NOS	Condition
solid tumor and hematologic	1553150	Post-transplant lymphoproliferative disorder, NOS, of nervous system, NOS	Condition
solid tumor and hematologic	1553166	Post-transplant lymphoproliferative disorder, NOS, of hard palate	Condition
solid tumor and hematologic	1553168	Post-transplant lymphoproliferative disorder, NOS, of intra-abdominal lymph nodes	Condition
solid tumor and hematologic	1553175	Post-transplant lymphoproliferative disorder, NOS, of pancreas, NOS	Condition
solid tumor and hematologic	1553177	Post-transplant lymphoproliferative disorder, NOS, of retromolar area	Condition
solid tumor and hematologic	1553209	Stromal sarcoma, NOS, of connective, Subcutaneous and other soft tissues, NOS	Condition
solid tumor and hematologic	1553216	Post-transplant lymphoproliferative disorder, NOS, of overlapping lesion of rectum, anus and anal canal	Condition
solid tumor and hematologic	1553232	B lymphoblastic leukemia/lymphoma, NOS, of unknown primary site	Condition
solid tumor and hematologic	1553234	Post-transplant lymphoproliferative disorder, NOS, of upper Gum	Condition
solid tumor and hematologic	1553241	Post-transplant lymphoproliferative disorder, NOS, of cheeck mucosa	Condition
solid tumor and hematologic	1553250	Post-transplant lymphoproliferative disorder, NOS, of cornea, NOS	Condition
solid tumor and hematologic	1553300	Ewing sarcoma of retromolar area	Condition
solid tumor and hematologic	1553302	Solitary fibrous tumor, NOS, of lower-inner quadrant of breast	Condition
solid tumor and hematologic	1553307	Post-transplant lymphoproliferative disorder, NOS, of posterior mediastinum	Condition
solid tumor and hematologic	1553332	Paraganglioma, NOS, of parietal lobe	Condition
solid tumor and hematologic	1553343	Extra-adrenal paraganglioma, NOS, of thyroid gland	Condition
solid tumor and hematologic	1553352	Middle ear paraganglioma of medulla of adrenal gland	Condition
solid tumor and hematologic	1553359	Pancreatobiliary type carcinoma of head of pancreas	Condition
solid tumor and hematologic	1553375	Post-transplant lymphoproliferative disorder, NOS, of anterior mediastinum	Condition
solid tumor and hematologic	1553384	Neuroendocrine carcinoma, NOS, of tonsil, NOS	Condition
solid tumor and hematologic	1553393	Hydroa vacciniforme-like lymphoproliferative disorder of vagina, NOS	Condition
solid tumor and hematologic	1553400	Malignant melanoma, NOS, of lymph node, NOS	Condition
solid tumor and hematologic	1553402	Post-transplant lymphoproliferative disorder, NOS, of dorsal surface of tongue, NOS	Condition
solid tumor and hematologic	1553409	Hydroa vacciniforme-like lymphoproliferative disorder of vulva, NOS	Condition
solid tumor and hematologic	1553416	Extra-adrenal paraganglioma, NOS, of overlapping lesion of brain	Condition
solid tumor and hematologic	1553427	Post-transplant lymphoproliferative disorder, NOS, of ovary	Condition
solid tumor and hematologic	1553436	Post-transplant lymphoproliferative disorder, NOS, of pelvic bones, sacrum, coccyx and associated joints	Condition
solid tumor and hematologic	1553461	Post-transplant lymphoproliferative disorder, NOS, of lung, NOS	Condition
solid tumor and hematologic	1553466	Post-transplant lymphoproliferative disorder, NOS, of cerebellum, NOS	Condition
solid tumor and hematologic	1553468	Epithelioid hemangioendothelioma, NOS, of cerebral meninges	Condition
solid tumor and hematologic	1553486	B lymphoblastic leukemia/lymphoma, NOS, of external ear	Condition
solid tumor and hematologic	1553493	Post-transplant lymphoproliferative disorder, NOS, of hepatic flexure of colon	Condition
solid tumor and hematologic	1553534	Post-transplant lymphoproliferative disorder, NOS, of posterior wall of bladder	Condition
solid tumor and hematologic	1553552	Post-transplant lymphoproliferative disorder, NOS, of lingual tonsil	Condition
solid tumor and hematologic	1553575	Ewing sarcoma of temporal lobe	Condition
solid tumor and hematologic	1553591	Post-transplant lymphoproliferative disorder, NOS, of acoustic nerve	Condition
solid tumor and hematologic	1553600	Leiomyomatosis, NOS, of connective, Subcutaneous and other soft tissues, NOS	Condition
solid tumor and hematologic	36402370	Teratoid medulloepithelioma, NOS, of unknown primary site	Condition
solid tumor and hematologic	36402372	Mixed neuroendocrine non-neuroendocrine neoplasm (MiNEN) of pancreatic duct	Condition
solid tumor and hematologic	36402395	Giant cell carcinoma of unknown primary site	Condition
solid tumor and hematologic	36402404	Gastrointestinal stromal tumor of unknown primary site	Condition
solid tumor and hematologic	36402413	Squamous cell carcinoma, clear cell type of unknown primary site	Condition
solid tumor and hematologic	36402422	Papillary urothelial carcinoma of unknown primary site	Condition
solid tumor and hematologic	36402461	Mixed liposarcoma of unknown primary site	Condition
solid tumor and hematologic	36402481	Mixed neuroendocrine non-neuroendocrine neoplasm (MiNEN) of pancreas, NOS	Condition
solid tumor and hematologic	36402486	Malignant teratoma, undifferentiated of unknown primary site	Condition
solid tumor and hematologic	36402511	Adenocarcinoid tumor of unknown primary site	Condition
solid tumor and hematologic	36402520	Epithelioid leiomyosarcoma of unknown primary site	Condition
solid tumor and hematologic	36402529	Transitional cell carcinoma, NOS, of unknown primary site	Condition
solid tumor and hematologic	36402538	Carcinoma, undifferentiated, NOS, of overlapping lesion of ill-defined sites	Condition
solid tumor and hematologic	36402547	Giant cell sarcoma of unknown primary site	Condition
solid tumor and hematologic	36402572	Enteroglucagonoma, malignant of unknown primary site	Condition
solid tumor and hematologic	36402611	Papillary adenocarcinoma, NOS, of unknown primary site	Condition
solid tumor and hematologic	36402629	Mucinous adenocarcinoma of unknown primary site	Condition
solid tumor and hematologic	36402631	Mixed neuroendocrine non-neuroendocrine neoplasm (MiNEN) of islets of Langerhans	Condition
solid tumor and hematologic	36402654	Spindle cell sarcoma of unknown primary site	Condition
solid tumor and hematologic	36402665	Hodgkin granuloma of unknown primary site	Condition
solid tumor and hematologic	36402670	Differentiated intraepithelial neoplasia of penis, NOS	Condition
solid tumor and hematologic	36402686	Carcinoma, anaplastic, NOS, of unknown primary site	Condition
solid tumor and hematologic	36402754	Myelodysplastic syndrome with single lineage dysplasia of blood	Condition
solid tumor and hematologic	36402770	Hodgkin lymphoma, nodular sclerosis, grade 2 of blood	Condition
solid tumor and hematologic	36402772	Cutaneous T-cell lymphoma, NOS, of blood	Condition
solid tumor and hematologic	36402847	Hodgkin lymphoma, lymphocyte depletion, diffuse fibrosis of blood	Condition
solid tumor and hematologic	36402881	Anaplastic large cell lymphoma, T-cell and Null-cell type of blood	Condition
solid tumor and hematologic	36403004	Adenocarcinoma in situ in adenomatous polyposis coli (C18._) of pylorus	Condition
solid tumor and hematologic	36403031	Adenocarcinoma in situ in adenomatous polyposis coli (C18._) of lesser curvature of stomach, NOS	Condition
solid tumor and hematologic	36403038	Intraductal with other types of carcinoma in situ (C50._) of breast, NOS	Condition
solid tumor and hematologic	36403054	Apocrine adenocarcinoma in situ (C44._) of lower-outer quadrant of breast	Condition
solid tumor and hematologic	36403081	Adenocarcinoma in situ of lung, non-mucinous of upper lobe, lung	Condition
solid tumor and hematologic	36403097	Sex cord tumor with annular tubules, malignant of ovary	Condition
solid tumor and hematologic	36403115	Adenocarcinoma in situ in multiple adenomatous polyposis coli of ascending colon	Condition
solid tumor and hematologic	36403124	Pilocytic astrocytoma, malignant of cerebrum	Condition
solid tumor and hematologic	36403131	Gynandroblastoma, malignant of ovary	Condition
solid tumor and hematologic	36403154	Transitional cell carcinoma in situ, micropapillary of lateral wall of bladder	Condition
solid tumor and hematologic	36517168	Comedocarcinoma, NOS, of islets of Langerhans	Condition
solid tumor and hematologic	36517223	Plasma cell myeloma of lesser curvature of stomach, NOS	Condition
solid tumor and hematologic	36517224	Fibroblastic reticular cell tumor of overlapping lesion of tongue	Condition
solid tumor and hematologic	36517238	Myoepithelial carcinoma of clitorus	Condition
solid tumor and hematologic	36517256	Adenocarcinoma in situ in villous adenoma of posterior wall of bladder	Condition
solid tumor and hematologic	36517272	Hodgkin lymphoma, lymphocyte depletion, diffuse fibrosis of retromolar area	Condition
solid tumor and hematologic	36517289	Squamous cell carcinoma in situ with questionable stromal invasion of middle ear	Condition
solid tumor and hematologic	36517290	Scirrhous adenocarcinoma of overlapping lesion of colon	Condition
solid tumor and hematologic	36517307	Sarcoma, NOS, of billiary tract, NOS	Condition
solid tumor and hematologic	36517308	Stromal sarcoma, NOS, of lesser curvature of stomach, NOS	Condition
solid tumor and hematologic	36517321	Infiltrating duct carcinoma, NOS, of overlapping lesion of pancreas	Condition
solid tumor and hematologic	36517324	Malignant fibrous histiocytoma of mediastinum, NOS	Condition
solid tumor and hematologic	36517355	Sarcoma, NOS, of anal canal	Condition
solid tumor and hematologic	36517356	Langerhans cell histiocytosis, disseminated of connective, Subcutaneous and other soft tissues of abdomen	Condition
solid tumor and hematologic	36517406	Hodgkin lymphoma, lymphocyte-rich of mediastinum, NOS	Condition
solid tumor and hematologic	36517424	Ameloblastic odontosarcoma of vertebral column	Condition
solid tumor and hematologic	36517455	Squamous cell carcinoma, microinvasive of cecum	Condition
solid tumor and hematologic	36517458	Hodgkin lymphoma, mixed cellularity, NOS, of broad ligament	Condition
solid tumor and hematologic	36517489	Adenocarcinoma in situ in villous adenoma of skin of trunk	Condition
solid tumor and hematologic	36517490	Malignant histiocytosis of overlapping lesion of tonsil	Condition
solid tumor and hematologic	36517492	Squamous cell carcinoma, clear cell type of maxillary sinus	Condition
solid tumor and hematologic	36517505	Liposarcoma, NOS, of sigmoid colon	Condition
solid tumor and hematologic	36517506	Polygonal cell carcinoma of overlapping lesion of corpus uteri	Condition
solid tumor and hematologic	36517507	Chondroid chordoma of pharynx, NOS	Condition
solid tumor and hematologic	36517523	Fibroblastic reticular cell tumor of lesser curvature of stomach, NOS	Condition
solid tumor and hematologic	36517524	Histiocytic sarcoma of overlapping lesion of billiary tract	Condition
solid tumor and hematologic	36517556	T-cell large granular lymphocytic leukemia of cerebral meninges	Condition
solid tumor and hematologic	36517557	Epithelioma, malignant of middle lobe, lung	Condition
solid tumor and hematologic	36517558	Malignant tumor, giant cell type of jejunum	Condition
solid tumor and hematologic	36517572	Squamous cell carcinoma in situ, NOS, of tonsillar fossa	Condition
solid tumor and hematologic	36517575	Trabecular adenocarcinoma of axillary tail of breast	Condition
solid tumor and hematologic	36517607	Pleomorphic rhabdomyosarcoma, adult type of labium minus	Condition
solid tumor and hematologic	36517608	Malignant peripheral nerve sheath tumor, NOS, of nervous system, NOS	Condition
solid tumor and hematologic	36517622	Hodgkin lymphoma, nodular sclerosis, cellular phase of lymph nodes of axilla or arm	Condition
solid tumor and hematologic	36517624	Malignant lymphoma, large B-cell, diffuse, immunoblastic, NOS, of endocervix	Condition
solid tumor and hematologic	36517641	Embryonal sarcoma of overlapping lesion of heart, mediastinum and pleura	Condition
solid tumor and hematologic	36517659	Giant cell sarcoma of clitorus	Condition
solid tumor and hematologic	36517675	Myeloid or lymphoid neoplasm with FGFR1 abnormalities of overlapping lesion of rectum, anus and anal canal	Condition
solid tumor and hematologic	36517690	Squamous cell carcinoma, NOS, of meckel diverticulum	Condition
solid tumor and hematologic	36517707	Mature T-cell lymphoma, NOS, of ethmoid sinus	Condition
solid tumor and hematologic	36517723	Follicular dendritic cell sarcoma of nasopharynx, NOS	Condition
solid tumor and hematologic	36517725	B lymphoblastic leukemia/lymphoma with t(5;14)(q31;q32); IL3-IGH of overlapping lesion of palate	Condition
solid tumor and hematologic	36517742	Plasmacytoma, NOS, of islets of Langerhans	Condition
solid tumor and hematologic	36517757	Malignant tumor, giant cell type of cecum	Condition
solid tumor and hematologic	36517773	Intravascular large B-cell lymphoma of peripheral nerves and autonomic nervous system of upper limb and shoulder	Condition
solid tumor and hematologic	36517789	Giant cell sarcoma of overlapping lesion of larynx	Condition
solid tumor and hematologic	36517790	B lymphoblastic leukemia/lymphoma with t(12;21)(p13;q22); TEL-AML1 (ETV6-RUNX1) of peripheral nerves and autonomic nervous system of lower limb and hip	Condition
solid tumor and hematologic	36517792	Adenocarcinoma in situ in villous adenoma of corpus uteri	Condition
solid tumor and hematologic	36517806	Hemangiosarcoma of nipple	Condition
solid tumor and hematologic	36517823	Carcinoma, anaplastic, NOS, of lateral wall of oropharynx	Condition
solid tumor and hematologic	36517825	Oxyphilic adenocarcinoma of lower gum	Condition
solid tumor and hematologic	36517843	Squamous cell carcinoma, small cell, nonkeratinizing of uterus, NOS	Condition
solid tumor and hematologic	36517856	Mucoepidermoid carcinoma of border of tongue	Condition
solid tumor and hematologic	36517857	Diffuse large B-cell lymphoma, NOS, of pyriform sinus	Condition
solid tumor and hematologic	36517859	Pleomorphic xanthoastrocytoma, NOS, of nervous system, NOS	Condition
solid tumor and hematologic	36517873	Myxoid leiomyosarcoma of thoracic esophagus	Condition
solid tumor and hematologic	36517876	Pleomorphic liposarcoma of heart	Condition
solid tumor and hematologic	36517892	Myeloproliferative neoplasm, unclassifiable of connective, Subcutaneous and other soft tissues of thorax	Condition
solid tumor and hematologic	36517908	Giant cell sarcoma of uterus, NOS	Condition
solid tumor and hematologic	36517943	Astrocytoma, NOS, of overlapping lesion of brain	Condition
solid tumor and hematologic	36517990	Interdigitating dendritic cell sarcoma of middle lobe, lung	Condition
solid tumor and hematologic	36517992	Solitary fibrous tumor, malignant of overlapping lesion of colon	Condition
solid tumor and hematologic	36518023	Squamous cell carcinoma, small cell, nonkeratinizing of tonsillar fossa	Condition
solid tumor and hematologic	36518026	Rhabdomyosarcoma, NOS, of upper-outer quadrant of breast	Condition
solid tumor and hematologic	36518041	Hodgkin granuloma of anal canal	Condition
solid tumor and hematologic	36518042	Hepatosplenic T-cell lymphoma of intrathoracic lymph nodes	Condition
solid tumor and hematologic	36518057	Craniopharyngioma, adamantinomatous of parietal lobe	Condition
solid tumor and hematologic	36518058	Burkitt lymphoma, NOS, of urinary system, NOS	Condition
solid tumor and hematologic	36518073	Embryonal rhabdomyosarcoma, NOS, of overlapping lesion of lung	Condition
solid tumor and hematologic	36518077	Malignant tumor, clear cell type of overlapping lesion of heart, mediastinum and pleura	Condition
solid tumor and hematologic	36518093	Sarcoma, NOS, of glottis	Condition
solid tumor and hematologic	36518143	Granular cell carcinoma of aortic body and other paraganglia	Condition
solid tumor and hematologic	36518177	Composite Hodgkin and non-Hodgkin lymphoma of anterior 2/3 of tongue, NOS	Condition
solid tumor and hematologic	36518207	Cloacogenic carcinoma of gastrointestinal tract, NOS	Condition
solid tumor and hematologic	36518210	Polygonal cell carcinoma of bladder neck	Condition
solid tumor and hematologic	36518241	Glucagonoma of ileum	Condition
solid tumor and hematologic	36518242	Adenocarcinoma with cartilaginous and osseous metaplasia of overlapping lesion of rectum, anus and anal canal	Condition
solid tumor and hematologic	36518243	Carcinoma, undifferentiated, NOS, of rectosigmoid junction	Condition
solid tumor and hematologic	36518257	Myeloid sarcoma of cranial nerve, NOS	Condition
solid tumor and hematologic	36518259	Lymphoepithelial carcinoma of waldeyer ring	Condition
solid tumor and hematologic	36518275	Schneiderian carcinoma of overlapping lesion of tonsil	Condition
solid tumor and hematologic	36518276	Mullerian mixed tumor of connective, Subcutaneous and other soft tissues of thorax	Condition
solid tumor and hematologic	36518293	Malignant fibrous histiocytoma of spinal meninges	Condition
solid tumor and hematologic	36518308	Malignant tumor, small cell type of descending colon	Condition
solid tumor and hematologic	36518311	Adenocarcinoma with apocrine metaplasia of lingual tonsil	Condition
solid tumor and hematologic	36518326	Malignant lymphoma, non-Hodgkin, NOS, of pancreatic duct	Condition
solid tumor and hematologic	36518358	Mesodermal mixed tumor of overlapping lesion of retroperitoneum and peritoneum	Condition
solid tumor and hematologic	751708	Papillary glioneuronal tumor of autonomic nervous system, NOS	Condition
solid tumor and hematologic	751710	Embryonal carcinoma, NOS, of female genital tract, NOS	Condition
solid tumor and hematologic	1552972	Ewing sarcoma of thorax, NOS	Condition
solid tumor and hematologic	1553052	Post-transplant lymphoproliferative disorder, NOS, of vagina, NOS	Condition
solid tumor and hematologic	1553053	Post-transplant lymphoproliferative disorder, NOS, of fundus of stomach	Condition
solid tumor and hematologic	1553054	Post-transplant lymphoproliferative disorder, NOS, of overlapping lesion of floor of mouth	Condition
solid tumor and hematologic	1553069	Ewing sarcoma of jejunum	Condition
solid tumor and hematologic	1553087	Post-transplant lymphoproliferative disorder, NOS, of uterus, NOS	Condition
solid tumor and hematologic	1553103	Extra-adrenal paraganglioma, NOS, of optic nerve	Condition
solid tumor and hematologic	1553104	Post-transplant lymphoproliferative disorder, NOS, of mediastinum, NOS	Condition
solid tumor and hematologic	1553105	Adenosarcoma of prostate gland	Condition
solid tumor and hematologic	1553106	Paraganglioma, NOS, of gastrointestinal tract, NOS	Condition
solid tumor and hematologic	1553122	Solitary fibrous tumor, NOS, of kidney, NOS	Condition
solid tumor and hematologic	1553137	Paraganglioma, NOS, of frontal lobe	Condition
solid tumor and hematologic	1553154	Solitary fibrous tumor, NOS, of cerebellum, NOS	Condition
solid tumor and hematologic	1553155	Post-transplant lymphoproliferative disorder, NOS, of intrathoracic lymph nodes	Condition
solid tumor and hematologic	1553203	Post-transplant lymphoproliferative disorder, NOS, of lesser curvature of stomach, NOS	Condition
solid tumor and hematologic	1553206	Post-transplant lymphoproliferative disorder, NOS, of bone marrow	Condition
solid tumor and hematologic	1553222	Epithelioid hemangioendothelioma, NOS, of meninges, NOS	Condition
solid tumor and hematologic	1553236	Post-transplant lymphoproliferative disorder, NOS, of connective, Subcutaneous and other soft tissues of lower limb and hip	Condition
solid tumor and hematologic	1553238	Post-transplant lymphoproliferative disorder, NOS, of overlapping lesion of connective, subcutaneous and other soft tissues	Condition
solid tumor and hematologic	1553239	Post-transplant lymphoproliferative disorder, NOS, of spleen	Condition
solid tumor and hematologic	1553253	Paraganglioma, NOS, of brain, NOS	Condition
solid tumor and hematologic	1553256	Hydroa vacciniforme-like lymphoproliferative disorder of eyelid	Condition
solid tumor and hematologic	1553270	Pheochromocytoma, NOS, of kidney, NOS	Condition
solid tumor and hematologic	1553272	Solitary fibrous tumor, NOS, of spinal meninges	Condition
solid tumor and hematologic	1553288	Paraganglioma, NOS, of overlapping lesion of brain	Condition
solid tumor and hematologic	1553306	Solitary fibrous tumor, NOS, of central portion of breast	Condition
solid tumor and hematologic	1553320	Post-transplant lymphoproliferative disorder, NOS, of floor of mouth, NOS	Condition
solid tumor and hematologic	1553338	Solitary fibrous tumor, NOS, of upper-inner quadrant of breast	Condition
solid tumor and hematologic	1553353	Pancreatobiliary type carcinoma of pancreas, NOS	Condition
solid tumor and hematologic	1553370	Hydroa vacciniforme-like lymphoproliferative disorder of external ear	Condition
solid tumor and hematologic	1553387	Post-transplant lymphoproliferative disorder, NOS, of lacrimal gland	Condition
solid tumor and hematologic	1553403	Post-transplant lymphoproliferative disorder, NOS, of sigmoid colon	Condition
solid tumor and hematologic	1553404	Extra-adrenal paraganglioma, NOS, of temporal lobe	Condition
solid tumor and hematologic	1553439	Neuroendocrine carcinoma, NOS, of frontal sinus	Condition
solid tumor and hematologic	1553440	Post-transplant lymphoproliferative disorder, NOS, of connective, Subcutaneous and other soft tissues of pelvis	Condition
solid tumor and hematologic	1553454	Post-transplant lymphoproliferative disorder, NOS, of posterior wall of oropharynx	Condition
solid tumor and hematologic	1553455	Post-transplant lymphoproliferative disorder, NOS, of subglottis	Condition
solid tumor and hematologic	1553457	Ewing sarcoma of upper lobe, lung	Condition
solid tumor and hematologic	1553507	Pigmented dermatofibrosarcoma protuberans of peripheral nerves and autonomic nervous system of upper limb and shoulder	Condition
solid tumor and hematologic	1553524	Solitary fibrous tumor, NOS, of overlapping lesion of breast	Condition
solid tumor and hematologic	1553538	Post-transplant lymphoproliferative disorder, NOS, of overlapping lesion of major salivary glands	Condition
solid tumor and hematologic	1553555	Post-transplant lymphoproliferative disorder, NOS, of occipital lobe	Condition
solid tumor and hematologic	1553557	Squamous cell carcinoma, keratinizing, NOS, of lymph nodes of head, face and neck	Condition
solid tumor and hematologic	1553572	Post-transplant lymphoproliferative disorder, NOS, of connective, Subcutaneous and other soft tissues of thorax	Condition
solid tumor and hematologic	1553573	Post-transplant lymphoproliferative disorder, NOS, of tail of pancreas	Condition
solid tumor and hematologic	1553590	Extra-adrenal paraganglioma, NOS, of cerebral meninges	Condition
solid tumor and hematologic	36402357	Papillary carcinoma in situ, NOS, of unknown primary site	Condition
solid tumor and hematologic	36402358	Solitary fibrous tumor, malignant of unknown primary site	Condition
solid tumor and hematologic	36402360	Paraganglioma, NOS, of unknown primary site	Condition
solid tumor and hematologic	36402373	Tubular adenocarcinoma in situ of fallopian tube	Condition
solid tumor and hematologic	36402376	Squamous cell carcinoma in situ with questionable stromal invasion of unknown primary site	Condition
solid tumor and hematologic	36402393	Intraductal carcinoma, noninfiltrating, NOS, of parotid gland	Condition
solid tumor and hematologic	36402406	Alveolar adenocarcinoma of unknown primary site	Condition
solid tumor and hematologic	36402407	Mucinous cystadenocarcinoma, NOS, of unknown primary site	Condition
solid tumor and hematologic	36402408	Follicular lymphoma, grade 2 of unknown primary site	Condition
solid tumor and hematologic	36402410	Seminoma, anaplastic of unknown primary site	Condition
solid tumor and hematologic	36402423	Signet ring cell carcinoma of unknown primary site	Condition
solid tumor and hematologic	36402425	Teratocarcinoma of unknown primary site	Condition
solid tumor and hematologic	36402440	Goblet cell carcinoid in situ of appendix	Condition
solid tumor and hematologic	36402443	Differentiated intraepithelial neoplasia of overlapping lesion of cervix uteri	Condition
solid tumor and hematologic	36402491	Squamous cell carcinoma, spindle cell of unknown primary site	Condition
solid tumor and hematologic	36402492	Mucinous adenocarcinoma of overlapping lesion of ill-defined sites	Condition
solid tumor and hematologic	36402523	Basal cell adenocarcinoma of unknown primary site	Condition
solid tumor and hematologic	36402557	Sex cord-gonadal stromal tumor, NOS, of endometrium	Condition
solid tumor and hematologic	36402558	Mesodermal mixed tumor of unknown primary site	Condition
solid tumor and hematologic	36402559	Small cell carcinoma, fusiform cell of unknown primary site	Condition
solid tumor and hematologic	36402592	Adenocarcinoma in situ in adenomatous polyp of unknown primary site	Condition
solid tumor and hematologic	36402594	Mixed cell adenocarcinoma of unknown primary site	Condition
solid tumor and hematologic	36402607	Myofibroblastic sarcoma of upper-inner quadrant of breast	Condition
solid tumor and hematologic	36402608	Papillary urothelial carcinoma, non-invasive of unknown primary site	Condition
solid tumor and hematologic	36402609	Neuroblastoma, NOS, of other ill-defined sites	Condition
solid tumor and hematologic	36402624	Papillary carcinoma, metastatic site of central portion of breast	Condition
solid tumor and hematologic	36402626	Neuroblastoma, NOS, of overlapping lesion of ill-defined sites	Condition
solid tumor and hematologic	36402641	Solid carcinoma, NOS, of unknown primary site	Condition
solid tumor and hematologic	36402644	Verrucous carcinoma in situ of penis, NOS	Condition
solid tumor and hematologic	36402657	Gastrinoma of unknown primary site	Condition
solid tumor and hematologic	36402658	Fibroblastic liposarcoma of unknown primary site	Condition
solid tumor and hematologic	36402842	Prolymphocytic leukemia, T-cell type of blood	Condition
solid tumor and hematologic	36402860	ALK positive large B-cell lymphoma of blood	Condition
solid tumor and hematologic	36402991	Adenocarcinoma in situ in adenomatous polyposis coli (C18._) of cecum	Condition
solid tumor and hematologic	36402994	Serous intraepithelial carcinoma of fallopian tube	Condition
solid tumor and hematologic	36402995	Invasive micropapillary carcinoma of breast of overlapping lesion of breast	Condition
solid tumor and hematologic	751714	Neuroendocrine carcinoma, NOS, of head, face or neck, NOS	Condition
solid tumor and hematologic	751721	Smooth muscle tumor of uncertain malignant potential of stomach, NOS	Condition
solid tumor and hematologic	751728	Ependymoma, anaplastic of nervous system, NOS	Condition
solid tumor and hematologic	1552974	Adenocarcinoid tumor of trachea	Condition
solid tumor and hematologic	1553051	Ewing sarcoma of other specified parts of pancreas	Condition
solid tumor and hematologic	1553076	Post-transplant lymphoproliferative disorder, NOS, of overlapping lesion of heart, mediastinum and pleura	Condition
solid tumor and hematologic	1553090	Post-transplant lymphoproliferative disorder, NOS, of sublingual gland	Condition
solid tumor and hematologic	1553135	Epithelioid hemangioendothelioma, NOS, of spinal meninges	Condition
solid tumor and hematologic	1553149	Post-transplant lymphoproliferative disorder, NOS, of axillary tail of breast	Condition
solid tumor and hematologic	1553151	Epithelioid hemangioendothelioma, NOS, of cauda equina	Condition
solid tumor and hematologic	1553167	Post-transplant lymphoproliferative disorder, NOS, of body of pancreas	Condition
solid tumor and hematologic	1553176	Post-transplant lymphoproliferative disorder, NOS, of ascending colon	Condition
solid tumor and hematologic	1553185	Ewing sarcoma of duodenum	Condition
solid tumor and hematologic	1553190	Pigmented dermatofibrosarcoma protuberans of connective, Subcutaneous and other soft tissues of abdomen	Condition
solid tumor and hematologic	1553194	Post-transplant lymphoproliferative disorder, NOS, of overlapping lesion of bones, joints and articular cartilage of limbs	Condition
solid tumor and hematologic	1553215	Pigmented dermatofibrosarcoma protuberans of external ear	Condition
solid tumor and hematologic	1553226	Pancreatobiliary type carcinoma of colon, NOS	Condition
solid tumor and hematologic	1553244	Post-transplant lymphoproliferative disorder, NOS, of mandible	Condition
solid tumor and hematologic	1553249	Post-transplant lymphoproliferative disorder, NOS, of gastrointestinal tract, NOS	Condition
solid tumor and hematologic	1553274	Middle ear paraganglioma of brain, NOS	Condition
solid tumor and hematologic	1553283	Post-transplant lymphoproliferative disorder, NOS, of oropharynx, NOS	Condition
solid tumor and hematologic	1553301	Post-transplant lymphoproliferative disorder, NOS, of liver	Condition
solid tumor and hematologic	1553310	Post-transplant lymphoproliferative disorder, NOS, of overlapping lesion of hypopharynx	Condition
solid tumor and hematologic	1553333	Solitary fibrous tumor, NOS, of pineal gland	Condition
solid tumor and hematologic	1553376	Pigmented dermatofibrosarcoma protuberans of connective, Subcutaneous and other soft tissues of head, face, and neck	Condition
solid tumor and hematologic	1553392	Pigmented dermatofibrosarcoma protuberans of peripheral nerves and autonomic nervous system of pelvis	Condition
solid tumor and hematologic	1553426	Extra-adrenal paraganglioma, NOS, of parietal lobe	Condition
solid tumor and hematologic	1553435	Post-transplant lymphoproliferative disorder, NOS, of central portion of breast	Condition
solid tumor and hematologic	1553444	Post-transplant lymphoproliferative disorder, NOS, of lower-outer quadrant of breast	Condition
solid tumor and hematologic	1553469	Chromophobe carcinoma of urinary system, NOS	Condition
solid tumor and hematologic	1553483	Post-transplant lymphoproliferative disorder, NOS, of abdominal esophagus	Condition
solid tumor and hematologic	1553494	Hydroa vacciniforme-like lymphoproliferative disorder of glans penis	Condition
solid tumor and hematologic	1553501	Wolffian tumor of uterus, NOS	Condition
solid tumor and hematologic	1553519	Extra-adrenal paraganglioma, NOS, of cauda equina	Condition
solid tumor and hematologic	1553528	Epithelioid hemangioendothelioma, NOS, of spinal cord	Condition
solid tumor and hematologic	1553585	Post-transplant lymphoproliferative disorder, NOS, of bones of skull and face and associated joints	Condition
solid tumor and hematologic	1553592	Post-transplant lymphoproliferative disorder, NOS, of ureteric orifice	Condition
solid tumor and hematologic	1553594	Post-transplant lymphoproliferative disorder, NOS, of jejunum	Condition
solid tumor and hematologic	1553601	Post-transplant lymphoproliferative disorder, NOS, of overlapping lesion of breast	Condition
solid tumor and hematologic	1553603	Extra-adrenal paraganglioma, NOS, of spinal meninges	Condition
solid tumor and hematologic	36402353	Spongioneuroblastoma of unknown primary site	Condition
solid tumor and hematologic	36402369	Merkel cell carcinoma of unknown primary site	Condition
solid tumor and hematologic	36402389	Primary cutaneous anaplastic large cell lymphoma of external ear	Condition
solid tumor and hematologic	36402394	Mixed adenoneuroendocrine carcinoma of unknown primary site	Condition
solid tumor and hematologic	36402412	Synovial sarcoma, spindle cell of unknown primary site	Condition
solid tumor and hematologic	36402430	Hodgkin lymphoma, lymphocyte depletion, diffuse fibrosis of unknown primary site	Condition
solid tumor and hematologic	36402437	Papillary carcinoma, NOS, of unknown primary site	Condition
solid tumor and hematologic	36402494	Mixed neuroendocrine non-neuroendocrine neoplasm (MiNEN) of tail of pancreas	Condition
solid tumor and hematologic	36402503	Extra-adrenal paraganglioma, NOS, of unknown primary site	Condition
solid tumor and hematologic	36402505	Pleomorphic carcinoma of unknown primary site	Condition
solid tumor and hematologic	36402519	Androblastoma, malignant of unknown primary site	Condition
solid tumor and hematologic	36402530	Superficial spreading adenocarcinoma of overlapping lesion of ill-defined sites	Condition
solid tumor and hematologic	36402537	High grade serous carcinoma of unknown primary site	Condition
solid tumor and hematologic	36402548	Adenocarcinoma with mixed subtypes of overlapping lesion of ill-defined sites	Condition
solid tumor and hematologic	36402553	Adenocarcinoma with apocrine metaplasia of unknown primary site	Condition
solid tumor and hematologic	36402587	Pleomorphic carcinoma in situ of submandibular gland	Condition
solid tumor and hematologic	36402612	Adenocarcinoma with cartilaginous and osseous metaplasia of unknown primary site	Condition
solid tumor and hematologic	36402630	Adenocarcinoma,uncertain whether primary or metastatic site of sigmoid colon	Condition
solid tumor and hematologic	36402639	Infiltrating duct carcinoma, NOS, of unknown primary site	Condition
solid tumor and hematologic	36402648	B-cell chronic lymphocytic leukemia/small lymphocytic lymphoma of overlapping lesion of ill-defined sites	Condition
solid tumor and hematologic	36402662	Undifferentiated sarcoma of unknown primary site	Condition
solid tumor and hematologic	36402671	Carcinosarcoma, NOS, of unknown primary site	Condition
solid tumor and hematologic	36402673	Malignant peripheral nerve sheath tumor with rhabdomyoblastic differentiation of unknown primary site	Condition
solid tumor and hematologic	36402680	Malignant tumor, giant cell type of other ill-defined sites	Condition
solid tumor and hematologic	36402703	Hodgkin sarcoma of unknown primary site	Condition
solid tumor and hematologic	36402721	Tumor cells, malignant of unknown primary site	Condition
solid tumor and hematologic	36402723	Intestinal T-cell lymphoma of unknown primary site	Condition
solid tumor and hematologic	36402780	Acute myeloid leukemia, t(8;21)(q22;q22) of blood	Condition
solid tumor and hematologic	36402812	Precursor cell lymphoblastic lymphoma, NOS, of blood	Condition
solid tumor and hematologic	36402814	Hodgkin lymphoma, lymphocyte depletion, reticular of blood	Condition
solid tumor and hematologic	36402828	Intestinal T-cell lymphoma of blood	Condition
solid tumor and hematologic	36403007	Adenocarcinoma in situ in adenomatous polyposis coli (C18._) of fundus of stomach	Condition
solid tumor and hematologic	36403012	Adenocarcinoma in situ in adenomatous polyposis coli (C18._) of cardia, NOS	Condition
solid tumor and hematologic	36403046	Adenocarcinoma in situ in adenomatous polyposis coli (C18._) of stomach, NOS	Condition
solid tumor and hematologic	36403055	Serous intraepithelial carcinoma of uterus, NOS	Condition
solid tumor and hematologic	36403066	Adenocarcinoma in situ in adenomatous polyposis coli (C18._) of greater curvature of stomach, NOS	Condition
solid tumor and hematologic	36403091	Adenocarcinoma in situ in multiple adenomatous polyposis coli of hepatic flexure of colon	Condition
solid tumor and hematologic	36403098	Pilocytic astrocytoma, malignant of acoustic nerve	Condition
solid tumor and hematologic	36403114	Juvenile granulosa cell tumor, malignant of ovary	Condition
solid tumor and hematologic	36403121	Pilocytic astrocytoma, malignant of temporal lobe	Condition
solid tumor and hematologic	36403083	Adenocarcinoma in situ in multiple adenomatous polyposis coli of body of stomach	Condition
solid tumor and hematologic	36403100	Pilocytic astrocytoma, malignant of cranial nerve, NOS	Condition
solid tumor and hematologic	36403102	Carcinoid tumor, in situ of rectum, NOS	Condition
solid tumor and hematologic	36403119	Carotid body paraganglioma of endocrine gland, NOS	Condition
solid tumor and hematologic	36403133	Pilocytic astrocytoma, malignant of brain stem	Condition
solid tumor and hematologic	36403150	Pilocytic astrocytoma, malignant of occipital lobe	Condition
solid tumor and hematologic	36517166	Myxofibrosarcoma of connective, Subcutaneous and other soft tissues of thorax	Condition
solid tumor and hematologic	36517181	Malignant mastocytosis of ciliary body	Condition
solid tumor and hematologic	36517247	Squamous cell carcinoma, small cell, nonkeratinizing of cecum	Condition
solid tumor and hematologic	36517248	B lymphoblastic leukemia/lymphoma, NOS, of cardia, NOS	Condition
solid tumor and hematologic	36517264	Ductal carcinoma in situ, solid type of overlapping lesion of urinary organs	Condition
solid tumor and hematologic	36517265	Malignant fibrous histiocytoma of connective, Subcutaneous and other soft tissues of pelvis	Condition
solid tumor and hematologic	36517297	NK/T-cell lymphoma, nasal and nasal type of posterior wall of oropharynx	Condition
solid tumor and hematologic	36517298	Mucin-producing adenocarcinoma of female genital tract, NOS	Condition
solid tumor and hematologic	36517300	Neuroendocrine carcinoma, NOS, of overlapping lesion of rectum, anus and anal canal	Condition
solid tumor and hematologic	36517313	T-cell large granular lymphocytic leukemia of other specified parts of pancreas	Condition
solid tumor and hematologic	36517332	Askin tumor of connective, Subcutaneous and other soft tissues of abdomen	Condition
solid tumor and hematologic	36517348	Angioimmunoblastic T-cell lymphoma of gum, NOS	Condition
solid tumor and hematologic	36517364	Angiomyosarcoma of overlapping lesion of connective, subcutaneous and other soft tissues	Condition
solid tumor and hematologic	36517380	B-cell chronic lymphocytic leukemia/small lymphocytic lymphoma of glottis	Condition
solid tumor and hematologic	36517398	Pseudosarcomatous carcinoma of transverse colon	Condition
solid tumor and hematologic	36517400	Myeloid sarcoma of overlapping lesion of palate	Condition
solid tumor and hematologic	36517413	Intravascular large B-cell lymphoma of extrahepatic bile duct	Condition
solid tumor and hematologic	36517431	Intraductal micropapillary carcinoma of overlapping lesion of breast	Condition
solid tumor and hematologic	36517448	Hodgkin lymphoma, lymphocyte depletion, reticular of splenic flexure of colon	Condition
solid tumor and hematologic	36517482	Carcinosarcoma, embryonal of urinary system, NOS	Condition
solid tumor and hematologic	36517500	Basal cell adenocarcinoma of superior wall of nasopharynx	Condition
solid tumor and hematologic	36517516	Myeloid or lymphoid neoplasm with FGFR1 abnormalities of lower third of esophagus	Condition
solid tumor and hematologic	36517534	Polygonal cell carcinoma of anterior 2/3 of tongue, NOS	Condition
solid tumor and hematologic	36517580	Spongioneuroblastoma of gastrointestinal tract, NOS	Condition
solid tumor and hematologic	36517583	Plasmacytoma, NOS, of cerebral meninges	Condition
solid tumor and hematologic	36517584	Follicular lymphoma, NOS, of urachus	Condition
solid tumor and hematologic	36517615	Malignant tumor, small cell type of penis, NOS	Condition
solid tumor and hematologic	36517647	Hodgkin lymphoma, nodular sclerosis, cellular phase of lymph nodes of multiple regions	Condition
solid tumor and hematologic	36517649	Pleomorphic carcinoma of vallecula	Condition
solid tumor and hematologic	36517650	Squamous cell carcinoma with horn formation of anterior surface of epiglottis	Condition
solid tumor and hematologic	36517665	Myoepithelial carcinoma of gum, NOS	Condition
solid tumor and hematologic	36517684	Adenocarcinoma with mixed subtypes of ileum	Condition
solid tumor and hematologic	36517699	B lymphoblastic leukemia/lymphoma with t(9;22)(q34;q11.2); BCR-ABL1 of endocervix	Condition
solid tumor and hematologic	36517716	Spindle cell sarcoma of nasopharynx, NOS	Condition
solid tumor and hematologic	36517733	Epithelioma, malignant of cloacogenic zone	Condition
solid tumor and hematologic	36517751	Malignant melanoma, NOS, of lung, NOS	Condition
solid tumor and hematologic	36517764	Malignant lymphoma, mixed small and large cell, diffuse of overlapping lesion of cervix uteri	Condition
solid tumor and hematologic	36517784	Malignant mastocytosis of thymus	Condition
solid tumor and hematologic	36517798	Spermatocytic seminoma of male genital organs, NOS	Condition
solid tumor and hematologic	36517801	Superficial spreading adenocarcinoma of prostate gland	Condition
solid tumor and hematologic	36517816	Dedifferentiated liposarcoma of upper-inner quadrant of breast	Condition
solid tumor and hematologic	36517848	Histiocytic sarcoma of peripheral nerves and autonomic nervous system of abdomen	Condition
solid tumor and hematologic	36517865	Squamous cell carcinoma, NOS, of upper-inner quadrant of breast	Condition
solid tumor and hematologic	36517883	Adenocarcinoma with cartilaginous and osseous metaplasia of islets of Langerhans	Condition
solid tumor and hematologic	36517935	Angioimmunoblastic T-cell lymphoma of round ligament	Condition
solid tumor and hematologic	36517950	Malignant tumor, small cell type of overlapping lesion of retroperitoneum and peritoneum	Condition
solid tumor and hematologic	36517965	Adenosquamous carcinoma of upper respiratory tract, NOS	Condition
solid tumor and hematologic	36517967	Plasmacytoma, NOS, of short bones of upper limb and associated joints	Condition
solid tumor and hematologic	36517968	Pleomorphic rhabdomyosarcoma, adult type of overlapping lesion of urinary organs	Condition
solid tumor and hematologic	36517982	Myoepithelial carcinoma of parametrium	Condition
solid tumor and hematologic	36517984	Mature T-cell lymphoma, NOS, of choroid	Condition
solid tumor and hematologic	36518000	Precursor T-cell lymphoblastic leukemia of prostate gland	Condition
solid tumor and hematologic	36518015	Small cell sarcoma of overlapping lesion of breast	Condition
solid tumor and hematologic	36518049	Mixed tumor, malignant, NOS, of gum, NOS	Condition
solid tumor and hematologic	36518051	Plasmacytoma, NOS, of branchial cleft	Condition
solid tumor and hematologic	36518052	Nodular melanoma of gastrointestinal tract, NOS	Condition
solid tumor and hematologic	36518067	Subcutaneous panniculitis-like T-cell lymphoma of spleen	Condition
solid tumor and hematologic	36518083	Teratoma with malignant transformation of overlapping lesion of endocrine glands and related structures	Condition
solid tumor and hematologic	36518084	Clear cell sarcoma, NOS, of connective, Subcutaneous and other soft tissues, NOS	Condition
solid tumor and hematologic	36518115	Trabecular adenocarcinoma of intrahepatic bile duct	Condition
solid tumor and hematologic	36518149	Undifferentiated sarcoma of lower-outer quadrant of breast	Condition
solid tumor and hematologic	36518152	Carcinoma in situ, NOS, of overlapping lesion of hypopharynx	Condition
solid tumor and hematologic	36518165	Desmoplastic small round cell tumor of lower lobe, lung	Condition
solid tumor and hematologic	36518182	Leiomyosarcoma, NOS, of axillary tail of breast	Condition
solid tumor and hematologic	36518184	Papillary carcinoma in situ, NOS, of mouth, NOS	Condition
solid tumor and hematologic	36518185	Sezary syndrome of main bronchus	Condition
solid tumor and hematologic	36518199	Spindle cell sarcoma of breast, NOS	Condition
solid tumor and hematologic	36518200	Clear cell adenocarcinoma, NOS, of myometrium	Condition
solid tumor and hematologic	36518202	Pleomorphic carcinoma of overlapping lesion of rectum, anus and anal canal	Condition
solid tumor and hematologic	36518217	Plasmacytoma, extramedullary of mucosa of lower lip	Condition
solid tumor and hematologic	36518233	Malignant tumor, clear cell type of subglottis	Condition
solid tumor and hematologic	36518249	B lymphoblastic leukemia/lymphoma with t(12;21)(p13;q22); TEL-AML1 (ETV6-RUNX1) of cecum	Condition
solid tumor and hematologic	36518250	Plasmacytoma, NOS, of hard palate	Condition
solid tumor and hematologic	36518252	Villous adenocarcinoma of anterior wall of nasopharynx	Condition
solid tumor and hematologic	36518266	Malignant tumor, clear cell type of ill-defined sites within respiratory system	Condition
solid tumor and hematologic	36518283	Myeloproliferative neoplasm, unclassifiable of female genital tract, NOS	Condition
solid tumor and hematologic	36518284	Mature T-cell lymphoma, NOS, of rib, sternum, clavicle and associated joints	Condition
solid tumor and hematologic	36518286	Lymphoplasmacytic lymphoma of meckel diverticulum	Condition
solid tumor and hematologic	36518301	Malignant histiocytosis of spinal meninges	Condition
solid tumor and hematologic	751711	Clear cell meningioma of nervous system, NOS	Condition
solid tumor and hematologic	1553057	Post-transplant lymphoproliferative disorder, NOS, of cervix uteri	Condition
solid tumor and hematologic	1553059	Post-transplant lymphoproliferative disorder, NOS, of optic nerve	Condition
solid tumor and hematologic	1553116	Post-transplant lymphoproliferative disorder, NOS, of breast, NOS	Condition
solid tumor and hematologic	1553123	Post-transplant lymphoproliferative disorder, NOS, of female genital tract, NOS	Condition
solid tumor and hematologic	1553143	Post-transplant lymphoproliferative disorder, NOS, of lymph nodes of axilla or arm	Condition
solid tumor and hematologic	1553152	Post-transplant lymphoproliferative disorder, NOS, of overlapping lesion of tongue	Condition
solid tumor and hematologic	1553184	Ewing sarcoma of ileum	Condition
solid tumor and hematologic	1553225	Aortic body tumor of medulla of adrenal gland	Condition
solid tumor and hematologic	1553252	Post-transplant lymphoproliferative disorder, NOS, of nipple	Condition
solid tumor and hematologic	1553259	Post-transplant lymphoproliferative disorder, NOS, of endometrium	Condition
solid tumor and hematologic	1553266	Post-transplant lymphoproliferative disorder, NOS, of overlapping lesion of bones, joints and articular cartilage	Condition
solid tumor and hematologic	1553275	Post-transplant lymphoproliferative disorder, NOS, of thymus	Condition
solid tumor and hematologic	1553284	Solitary fibrous tumor, malignant of cerebellum, NOS	Condition
solid tumor and hematologic	1553291	Middle ear paraganglioma of adrenal gland, NOS	Condition
solid tumor and hematologic	1553316	Post-transplant lymphoproliferative disorder, NOS, of fundus uteri	Condition
solid tumor and hematologic	1553327	Post-transplant lymphoproliferative disorder, NOS, of cardia, NOS	Condition
solid tumor and hematologic	1553341	Post-transplant lymphoproliferative disorder, NOS, of uterine adnexa	Condition
solid tumor and hematologic	1553350	Post-transplant lymphoproliferative disorder, NOS, of appendix	Condition
solid tumor and hematologic	1553418	Post-transplant lymphoproliferative disorder, NOS, of overlapping lesion of esophagus	Condition
solid tumor and hematologic	1553425	Post-transplant lymphoproliferative disorder, NOS, of ventricle, NOS	Condition
solid tumor and hematologic	1553452	Paraganglioma, NOS, of brain stem	Condition
solid tumor and hematologic	1553475	Post-transplant lymphoproliferative disorder, NOS, of palate, NOS	Condition
solid tumor and hematologic	1553491	Post-transplant lymphoproliferative disorder, NOS, of trigone of bladder	Condition
solid tumor and hematologic	1553500	Post-transplant lymphoproliferative disorder, NOS, of overlapping lesion of other and unspecified parts of mouth	Condition
solid tumor and hematologic	1553502	Ewing sarcoma of nervous system, NOS	Condition
solid tumor and hematologic	1553518	Post-transplant lymphoproliferative disorder, NOS, of anal canal	Condition
solid tumor and hematologic	1553527	Post-transplant lymphoproliferative disorder, NOS, of lower gum	Condition
solid tumor and hematologic	1553536	Post-transplant lymphoproliferative disorder, NOS, of testis, NOS	Condition
solid tumor and hematologic	1553541	Ewing sarcoma of tail of pancreas	Condition
solid tumor and hematologic	1553561	Post-transplant lymphoproliferative disorder, NOS, of overlapping lesion of vulva	Condition
solid tumor and hematologic	1553586	Post-transplant lymphoproliferative disorder, NOS, of superior wall of nasopharynx	Condition
solid tumor and hematologic	1553593	Post-transplant lymphoproliferative disorder, NOS, of overlapping lesion of eye and adnexa	Condition
solid tumor and hematologic	1553595	Ewing sarcoma of peritoneum, NOS	Condition
solid tumor and hematologic	1553602	Transitional cell carcinoma, NOS, of liver	Condition
solid tumor and hematologic	36402361	Composite Hodgkin and non-Hodgkin lymphoma of unknown primary site	Condition
solid tumor and hematologic	36402363	Malignant tumor, spindle cell type of other ill-defined sites	Condition
solid tumor and hematologic	36402427	NK/T-cell lymphoma, nasal and nasal type of unknown primary site	Condition
solid tumor and hematologic	36402438	Endometrioid adenocarcinoma, NOS, of unknown primary site	Condition
solid tumor and hematologic	36402472	Liposarcoma, well differentiated, NOS, of unknown primary site	Condition
solid tumor and hematologic	36402495	Carcinoma simplex of unknown primary site	Condition
solid tumor and hematologic	36402504	Mixed germ cell tumor of unknown primary site	Condition
solid tumor and hematologic	36402531	Immunoglobulin deposition disease of unknown primary site	Condition
solid tumor and hematologic	36402561	Plexiform neurofibroma, malignant of peripheral nerves and autonomic nervous system of upper limb and shoulder	Condition
solid tumor and hematologic	36402563	Chondroid chordoma of unknown primary site	Condition
solid tumor and hematologic	36402581	Basal cell adenocarcinoma of other ill-defined sites	Condition
solid tumor and hematologic	36402586	Hemangioendothelioma, malignant of unknown primary site	Condition
solid tumor and hematologic	36402588	Scirrhous adenocarcinoma of other ill-defined sites	Condition
solid tumor and hematologic	36402613	Adenocarcinoma with mixed subtypes of unknown primary site	Condition
solid tumor and hematologic	36402620	Mucinous adenocarcinoma in situ of endometrium	Condition
solid tumor and hematologic	36402622	Mixed type rhabdomyosarcoma of unknown primary site	Condition
solid tumor and hematologic	36402636	Adenocarcinoma, NOS, of overlapping lesion of ill-defined sites	Condition
solid tumor and hematologic	36402638	Neuroepithelioma, NOS, of unknown primary site	Condition
solid tumor and hematologic	36402645	Squamous cell carcinoma, small cell, nonkeratinizing, in situ of vagina, NOS	Condition
solid tumor and hematologic	36402647	Polyembryoma of unknown primary site	Condition
solid tumor and hematologic	36402656	Mesonephroma, malignant of unknown primary site	Condition
solid tumor and hematologic	36402661	Mullerian mixed tumor of unknown primary site	Condition
solid tumor and hematologic	36402663	Dysgerminoma of unknown primary site	Condition
solid tumor and hematologic	36402679	Renal cell carcinoma, NOS, of unknown primary site	Condition
solid tumor and hematologic	36402688	Mixed neuroendocrine non-neuroendocrine neoplasm (MiNEN) of other specified parts of pancreas	Condition
solid tumor and hematologic	36402781	Chronic myelomonocytic leukemia, NOS, of blood	Condition
solid tumor and hematologic	36402879	Hodgkin sarcoma of blood	Condition
solid tumor and hematologic	36402997	Adenocarcinoma in situ in adenomatous polyposis coli (C18._) of appendix	Condition
solid tumor and hematologic	36402999	Glioma, borderline (C71._) of ventricle, NOS	Condition
solid tumor and hematologic	36403015	Invasive micropapillary carcinoma of breast of lower-outer quadrant of breast	Condition
solid tumor and hematologic	36403024	Bronchio-alveolar carcinoma, non-mucinous in situ (C34._) of upper lobe, lung	Condition
solid tumor and hematologic	36403065	Serous intraepithelial carcinoma of endometrium	Condition
solid tumor and hematologic	36403088	Craniopharyngioma, benign of frontal lobe	Condition
solid tumor and hematologic	36403106	Pilocytic astrocytoma, malignant of brain, NOS	Condition
solid tumor and hematologic	36403140	Carotid body paraganglioma of overlapping lesion of endocrine glands and related structures	Condition
solid tumor and hematologic	36403149	Adenocarcinoma in situ of lung, non-mucinous of lower lobe, lung	Condition
solid tumor and hematologic	36403156	Basal cell carcinoma in situ of skin of lip, NOS	Condition
solid tumor and hematologic	36517161	Acinar cell cystadenocarcinoma of axillary tail of breast	Condition
solid tumor and hematologic	36517170	Squamous cell carcinoma with horn formation of axillary tail of breast	Condition
solid tumor and hematologic	36517175	Infantile fibrosarcoma of eye, NOS	Condition
solid tumor and hematologic	36517202	Pineoblastoma of ventricle, NOS	Condition
solid tumor and hematologic	36517229	Oligodendroblastoma of olfactory nerve	Condition
solid tumor and hematologic	36517234	Giant cell and spindle cell carcinoma of lower lobe, lung	Condition
solid tumor and hematologic	36517236	Langerhans cell sarcoma of posterior wall of hypopharynx	Condition
solid tumor and hematologic	36517252	Epithelioid leiomyosarcoma of urachus	Condition
solid tumor and hematologic	36517268	B lymphoblastic leukemia/lymphoma with hyperdiploidy of specified parts of peritoneum	Condition
solid tumor and hematologic	36517279	Primary cutaneous follicle center lymphoma of glans penis	Condition
solid tumor and hematologic	36517304	Hodgkin lymphoma, nodular sclerosis, grade 2 of sphenoid sinus	Condition
solid tumor and hematologic	36517309	T-cell/histiocyte rich large B-cell lymphoma of laryngeal cartilage	Condition
solid tumor and hematologic	751715	Solitary fibrous tumor/Hemangiopericytoma, grade 1 of connective, Subcutaneous and other soft tissues, NOS	Condition
solid tumor and hematologic	751735	Carcinoma, NOS, of nervous system, NOS	Condition
solid tumor and hematologic	1553081	Mucinous cystic tumor of borderline malignancy of head of pancreas	Condition
solid tumor and hematologic	1553112	Post-transplant lymphoproliferative disorder, NOS, of unknown primary site	Condition
solid tumor and hematologic	1553128	Post-transplant lymphoproliferative disorder, NOS, of long bones of upper limb, scapula and associated joints	Condition
solid tumor and hematologic	1553129	Epithelioid hemangioendothelioma, NOS, of overlapping lesion of brain	Condition
solid tumor and hematologic	1553145	Extra-adrenal paraganglioma, NOS, of billiary tract, NOS	Condition
solid tumor and hematologic	1553148	Post-transplant lymphoproliferative disorder, NOS, of spinal meninges	Condition
solid tumor and hematologic	1553180	Post-transplant lymphoproliferative disorder, NOS, of urachus	Condition
solid tumor and hematologic	1553247	Post-transplant lymphoproliferative disorder, NOS, of overlapping lesion of lip, oral cavity and pharynx	Condition
solid tumor and hematologic	1553248	Post-transplant lymphoproliferative disorder, NOS, of bone, NOS	Condition
solid tumor and hematologic	1553261	Ewing sarcoma of spinal cord	Condition
solid tumor and hematologic	1553263	Post-transplant lymphoproliferative disorder, NOS, of thyroid gland	Condition
solid tumor and hematologic	1553281	Post-transplant lymphoproliferative disorder, NOS, of larynx, NOS	Condition
solid tumor and hematologic	1553311	Post-transplant lymphoproliferative disorder, NOS, of body of stomach	Condition
solid tumor and hematologic	1553313	Pigmented dermatofibrosarcoma protuberans of connective, Subcutaneous and other soft tissues of upper limb and shoulder	Condition
solid tumor and hematologic	1553329	Epithelioid hemangioendothelioma, NOS, of cerebellum, NOS	Condition
solid tumor and hematologic	1553346	Post-transplant lymphoproliferative disorder, NOS, of kidney, NOS	Condition
solid tumor and hematologic	1553363	Extra-adrenal paraganglioma, NOS, of overlapping lesion of brain and central nervous system	Condition
solid tumor and hematologic	1553380	Post-transplant lymphoproliferative disorder, NOS, of connective, Subcutaneous and other soft tissues of upper limb and shoulder	Condition
solid tumor and hematologic	1553398	Ewing sarcoma of cheeck mucosa	Condition
solid tumor and hematologic	1553414	Post-transplant lymphoproliferative disorder, NOS, of waldeyer ring	Condition
solid tumor and hematologic	1553431	Pigmented dermatofibrosarcoma protuberans of peripheral nerves and autonomic nervous system of lower limb and hip	Condition
solid tumor and hematologic	1553445	Ewing sarcoma of pleura, NOS	Condition
solid tumor and hematologic	1553464	Hydroa vacciniforme-like lymphoproliferative disorder of labium minus	Condition
solid tumor and hematologic	1553482	Post-transplant lymphoproliferative disorder, NOS, of short bones of lower limb and associated joints	Condition
solid tumor and hematologic	1553496	Extra-adrenal paraganglioma, NOS, of ovary	Condition
solid tumor and hematologic	1553498	Post-transplant lymphoproliferative disorder, NOS, of anterior wall of nasopharynx	Condition
solid tumor and hematologic	1553514	Post-transplant lymphoproliferative disorder, NOS, of ileum	Condition
solid tumor and hematologic	1553530	Infiltrating duct carcinoma, NOS, of lymph nodes of axilla or arm	Condition
solid tumor and hematologic	1553531	Post-transplant lymphoproliferative disorder, NOS, of autonomic nervous system, NOS	Condition
solid tumor and hematologic	1553547	Post-transplant lymphoproliferative disorder, NOS, of ampulla of Vater	Condition
solid tumor and hematologic	1553564	Post-transplant lymphoproliferative disorder, NOS, of broad ligament	Condition
solid tumor and hematologic	1553597	Paraganglioma, NOS, of prostate gland	Condition
solid tumor and hematologic	1553598	Squamous cell carcinoma, NOS, of lymph nodes of axilla or arm	Condition
solid tumor and hematologic	1553599	Adenocarcinoid tumor of prostate gland	Condition
solid tumor and hematologic	36402349	Mixed tumor, malignant, NOS, of unknown primary site	Condition
solid tumor and hematologic	36402368	Tumor cells, malignant of overlapping lesion of ill-defined sites	Condition
solid tumor and hematologic	36402383	Choriocarcinoma combined with other germ cell elements of unknown primary site	Condition
solid tumor and hematologic	36402417	Tubular adenocarcinoma in situ of ascending colon	Condition
solid tumor and hematologic	36402432	Hodgkin lymphoma, nodular sclerosis, grade 1 of unknown primary site	Condition
solid tumor and hematologic	36402433	Malignant tumor, spindle cell type of overlapping lesion of ill-defined sites	Condition
solid tumor and hematologic	36402435	Adenocarcinoma with squamous metaplasia of unknown primary site	Condition
solid tumor and hematologic	36402449	Glassy cell carcinoma of unknown primary site	Condition
solid tumor and hematologic	36402451	Papillary adenocarcinoma in situ, NOS, of endocervix	Condition
solid tumor and hematologic	36402482	Infantile fibrosarcoma of unknown primary site	Condition
solid tumor and hematologic	36402484	Adenocarcinoma in situ in tubulovillous adenoma of unknown primary site	Condition
solid tumor and hematologic	36402485	Dedifferentiated chordoma of unknown primary site	Condition
solid tumor and hematologic	36402499	Carcinoma, metastatic, NOS, of unknown primary site	Condition
solid tumor and hematologic	36402515	Carcinoma, anaplastic, NOS, of overlapping lesion of ill-defined sites	Condition
solid tumor and hematologic	36402516	Adenocarcinoma,uncertain whether primary or metastatic site of lung, NOS	Condition
solid tumor and hematologic	36402533	Glucagonoma of unknown primary site	Condition
solid tumor and hematologic	36402550	Schneiderian carcinoma of unknown primary site	Condition
solid tumor and hematologic	36402551	Superficial spreading adenocarcinoma of unknown primary site	Condition
solid tumor and hematologic	36402566	Ganglioglioma, anaplastic of unknown primary site	Condition
solid tumor and hematologic	36402583	Germinoma of unknown primary site	Condition
solid tumor and hematologic	36402616	Spindle cell carcinoma, NOS, of unknown primary site	Condition
solid tumor and hematologic	36402635	Mucin-producing adenocarcinoma of other ill-defined sites	Condition
solid tumor and hematologic	36402667	Scirrhous adenocarcinoma of overlapping lesion of ill-defined sites	Condition
solid tumor and hematologic	36402669	Acinar cell cystadenocarcinoma of unknown primary site	Condition
solid tumor and hematologic	36402734	Anaplastic large cell lymphoma, T-cell and Null-cell type of unknown primary site	Condition
solid tumor and hematologic	36402751	Subcutaneous panniculitis-like T-cell lymphoma of blood	Condition
solid tumor and hematologic	36402784	NK/T-cell lymphoma, nasal and nasal type of blood	Condition
solid tumor and hematologic	36402816	Myeloid leukemia associated with Down syndrome of blood	Condition
solid tumor and hematologic	36402817	Malignant lymphoma, mixed small and large cell, diffuse of blood	Condition
solid tumor and hematologic	36402818	T-cell large granular lymphocytic leukemia of blood	Condition
solid tumor and hematologic	36403019	Intraductal with other types of carcinoma in situ (C50._) of lower-inner quadrant of breast	Condition
solid tumor and hematologic	36403036	Adenocarcinoma in situ in adenomatous polyposis coli (C18._) of transverse colon	Condition
solid tumor and hematologic	36403085	Pilocytic astrocytoma, malignant of orbit, NOS	Condition
solid tumor and hematologic	36403087	Sex cord-gonadal stromal tumor, malignant, NOS, of ovary	Condition
solid tumor and hematologic	36403101	Aortic body tumor of aortic body and other paraganglia	Condition
solid tumor and hematologic	36403117	Carcinoid tumor, in situ of appendix	Condition
solid tumor and hematologic	36403118	Endometrioid intraepithelial neoplasia of corpus uteri	Condition
solid tumor and hematologic	36403120	Adenocarcinoma in situ in multiple adenomatous polyposis coli of pylorus	Condition
solid tumor and hematologic	36403137	Granulosa cell-theca cell tumor, malignant of ovary	Condition
solid tumor and hematologic	36403151	Squamous cell carcinoma, large cell, nonkeratinizing, in situ of cervix uteri	Condition
solid tumor and hematologic	36403152	Adenocarcinoma in situ in multiple adenomatous polyposis coli of descending colon	Condition
solid tumor and hematologic	36517163	Malignant tumor, giant cell type of nasopharynx, NOS	Condition
solid tumor and hematologic	36517164	Superficial spreading adenocarcinoma of overlapping lesion of small intestine	Condition
solid tumor and hematologic	36517180	Hodgkin granuloma of thyroid gland	Condition
solid tumor and hematologic	36517182	Primary effusion lymphoma of anterior mediastinum	Condition
solid tumor and hematologic	36403155	Pineocytoma, malignant of pineal gland	Condition
solid tumor and hematologic	36403189	Sellar ependymoma of spinal cord	Condition
solid tumor and hematologic	36517153	Marginal zone B-cell lymphoma, NOS, of lymph nodes of head, face and neck	Condition
solid tumor and hematologic	36517158	Malignant histiocytosis of dorsal surface of tongue, NOS	Condition
solid tumor and hematologic	36517167	Mixed adenoneuroendocrine carcinoma of ill-defined sites within respiratory system	Condition
solid tumor and hematologic	36517169	Medullary carcinoma, NOS, of gastric antrum	Condition
solid tumor and hematologic	36517178	Basaloid squamous cell carcinoma of overlapping lesion of larynx	Condition
solid tumor and hematologic	36517242	B lymphoblastic leukemia/lymphoma with t(12;21)(p13;q22); TEL-AML1 (ETV6-RUNX1) of overlapping lesion of peripheral nerves and autonomic nervous system	Condition
solid tumor and hematologic	36517251	Undifferentiated sarcoma of vallecula	Condition
solid tumor and hematologic	36517260	B-cell chronic lymphocytic leukemia/small lymphocytic lymphoma of overlapping lesion of endocrine glands and related structures	Condition
solid tumor and hematologic	36517287	Squamous cell carcinoma, NOS, of eye, NOS	Condition
solid tumor and hematologic	36517301	Small cell carcinoma, NOS, of pancreatic duct	Condition
solid tumor and hematologic	36517319	Giant cell sarcoma of supraglottis	Condition
solid tumor and hematologic	36517342	NK/T-cell lymphoma, nasal and nasal type of uterine adnexa	Condition
solid tumor and hematologic	36517344	Carcinoma with osteoclast-like giant cells of tonsil, NOS	Condition
solid tumor and hematologic	36517367	Hodgkin sarcoma of isthmus uteri	Condition
solid tumor and hematologic	36517369	Mature T-cell lymphoma, NOS, of other specified parts of female genital organs	Condition
solid tumor and hematologic	36517392	Malignant histiocytosis of pelvic bones, sacrum, coccyx and associated joints	Condition
solid tumor and hematologic	36517396	Papillary adenocarcinoma, NOS, of middle third of esophagus	Condition
solid tumor and hematologic	36517412	Epithelioid sarcoma, NOS, of upper respiratory tract, NOS	Condition
solid tumor and hematologic	36517419	Carcinosarcoma, NOS, of exocervix	Condition
solid tumor and hematologic	36517444	Undifferentiated sarcoma of frontal sinus	Condition
solid tumor and hematologic	36517451	ALK positive large B-cell lymphoma of bladder, NOS	Condition
solid tumor and hematologic	36517453	Retinoblastoma, NOS, of overlapping lesion of eye and adnexa	Condition
solid tumor and hematologic	36517478	ALK positive large B-cell lymphoma of mediastinum, NOS	Condition
solid tumor and hematologic	36517485	Scirrhous adenocarcinoma of tonsillar pillar	Condition
solid tumor and hematologic	36517496	Synovial sarcoma, NOS, of greater curvature of stomach, NOS	Condition
solid tumor and hematologic	36517519	Hodgkin lymphoma, nodular sclerosis, grade 1 of upper Gum	Condition
solid tumor and hematologic	36517528	Plasmacytoma, NOS, of overlapping lesion of brain	Condition
solid tumor and hematologic	36517587	Squamous cell carcinoma in situ, NOS, of dome of bladder	Condition
solid tumor and hematologic	36517603	Bowen disease of overlapping lesion of other and unspecified parts of mouth	Condition
solid tumor and hematologic	36517612	B lymphoblastic leukemia/lymphoma, NOS, of frontal sinus	Condition
solid tumor and hematologic	36517626	Spindle cell rhabdomyosarcoma of labium majus	Condition
solid tumor and hematologic	36517630	Adenocarcinoma in situ in adenomatous polyp of pancreatic duct	Condition
solid tumor and hematologic	36517635	Adenocarcinoma with mixed subtypes of anus, NOS	Condition
solid tumor and hematologic	36517637	Adenocarcinoma in tubulovillous adenoma of esophagus, NOS	Condition
solid tumor and hematologic	36517651	Yolk sac tumor, NOS, of cerebral meninges	Condition
solid tumor and hematologic	36517660	Undifferentiated sarcoma of posterior wall of oropharynx	Condition
solid tumor and hematologic	36517669	Mixed germ cell tumor of frontal lobe	Condition
solid tumor and hematologic	36517671	Kaposi sarcoma of nasopharynx, NOS	Condition
solid tumor and hematologic	36517678	Solitary fibrous tumor, malignant of connective, Subcutaneous and other soft tissues of head, face, and neck	Condition
solid tumor and hematologic	36517710	Carcinosarcoma, embryonal of laryngeal cartilage	Condition
solid tumor and hematologic	36517719	Cloacogenic carcinoma of sphenoid sinus	Condition
solid tumor and hematologic	36517728	Myosarcoma of cervix uteri	Condition
solid tumor and hematologic	36517735	Chordoma, NOS, of connective, Subcutaneous and other soft tissues of trunk, NOS	Condition
solid tumor and hematologic	36517744	Angiomyosarcoma of other specified parts of pancreas	Condition
solid tumor and hematologic	36517780	Spindle cell carcinoma, NOS, of liver	Condition
solid tumor and hematologic	36517785	Myxoid leiomyosarcoma of gastric antrum	Condition
solid tumor and hematologic	36517819	Myeloproliferative neoplasm, unclassifiable of anterior surface of epiglottis	Condition
solid tumor and hematologic	36517839	Giant cell and spindle cell carcinoma of nasopharynx, NOS	Condition
solid tumor and hematologic	36517846	Squamous cell carcinoma in situ, NOS, of other specified parts of male genital organs	Condition
solid tumor and hematologic	36517853	B lymphoblastic leukemia/lymphoma with t(v;11q23); MLL rearranged of connective, Subcutaneous and other soft tissues of lower limb and hip	Condition
solid tumor and hematologic	36517860	Large cell carcinoma, NOS, of upper-inner quadrant of breast	Condition
solid tumor and hematologic	36517864	Lymphoplasmacytic lymphoma of lesser curvature of stomach, NOS	Condition
solid tumor and hematologic	36517869	Angiomatoid fibrous histiocytoma of connective, Subcutaneous and other soft tissues of head, face, and neck	Condition
solid tumor and hematologic	36517889	Retinoblastoma, diffuse of lacrimal gland	Condition
solid tumor and hematologic	36517894	Malignant tumor, clear cell type of overlapping lesion of larynx	Condition
solid tumor and hematologic	36517937	Polymorphous adenocarcinoma of base of tongue, NOS	Condition
solid tumor and hematologic	36517962	Carcinoma, anaplastic, NOS, of middle ear	Condition
solid tumor and hematologic	36517969	Amelanotic melanoma of mucosa of lip, NOS	Condition
solid tumor and hematologic	36517980	Myofibroblastic tumor, NOS, of nasal cavity	Condition
solid tumor and hematologic	36517989	Fibroblastic reticular cell tumor of exocervix	Condition
solid tumor and hematologic	36517996	Basal cell adenocarcinoma of nipple	Condition
solid tumor and hematologic	36518003	Spindle cell rhabdomyosarcoma of connective, Subcutaneous and other soft tissues of thorax	Condition
solid tumor and hematologic	36518005	Cribriform carcinoma in situ of hard palate	Condition
solid tumor and hematologic	36518037	Giant cell sarcoma of ureter	Condition
solid tumor and hematologic	36518039	Chondrosarcoma, NOS, of long bones of upper limb, scapula and associated joints	Condition
solid tumor and hematologic	36518078	Large cell neuroendocrine carcinoma of commissure of lip	Condition
solid tumor and hematologic	36518089	Synovial sarcoma, NOS, of overlapping lesion of bones, joints and articular cartilage of limbs	Condition
solid tumor and hematologic	36518096	Sezary syndrome of rib, sternum, clavicle and associated joints	Condition
solid tumor and hematologic	36518123	Large cell carcinoma, NOS, of gastric antrum	Condition
solid tumor and hematologic	36518146	Hodgkin sarcoma of labium minus	Condition
solid tumor and hematologic	36518153	Squamous cell carcinoma with horn formation of sublingual gland	Condition
solid tumor and hematologic	36518180	Malignant lymphoma, NOS, of clitorus	Condition
solid tumor and hematologic	36518205	Hodgkin lymphoma, lymphocyte depletion, diffuse fibrosis of connective, Subcutaneous and other soft tissues, NOS	Condition
solid tumor and hematologic	36518212	Mixed tumor, malignant, NOS, of vestibule of mouth	Condition
solid tumor and hematologic	36518223	Malignant tumor, spindle cell type of bone of limb, NOS	Condition
solid tumor and hematologic	36518237	Carcinosarcoma, NOS, of anterior wall of nasopharynx	Condition
solid tumor and hematologic	36518246	Sarcoma, NOS, of overlapping lesion of colon	Condition
solid tumor and hematologic	36518264	Plasmablastic lymphoma of other specified parts of female genital organs	Condition
solid tumor and hematologic	36518280	Mixed type rhabdomyosarcoma of connective, Subcutaneous and other soft tissues of lower limb and hip	Condition
solid tumor and hematologic	36518289	Basaloid carcinoma of lateral wall of nasopharynx	Condition
solid tumor and hematologic	36518296	Malignant tumor, clear cell type of cecum	Condition
solid tumor and hematologic	36518298	Adenocarcinoma with squamous metaplasia of body of pancreas	Condition
solid tumor and hematologic	36518305	Chondrosarcoma, NOS, of connective, Subcutaneous and other soft tissues of trunk, NOS	Condition
solid tumor and hematologic	751720	Desmoplastic nodular medulloblastoma of nervous system, NOS	Condition
solid tumor and hematologic	751722	Olfactory neuroblastoma of nervous system, NOS	Condition
solid tumor and hematologic	751729	Glioma, malignant of nervous system, NOS	Condition
solid tumor and hematologic	1553041	Post-transplant lymphoproliferative disorder, NOS, of bladder neck	Condition
solid tumor and hematologic	1553068	Epithelioid hemangioendothelioma, NOS, of ventricle, NOS	Condition
solid tumor and hematologic	1553077	Post-transplant lymphoproliferative disorder, NOS, of border of tongue	Condition
solid tumor and hematologic	1553084	Post-transplant lymphoproliferative disorder, NOS, of upper-inner quadrant of breast	Condition
solid tumor and hematologic	1553091	Solitary fibrous tumor, NOS, of breast, NOS	Condition
solid tumor and hematologic	1553100	Post-transplant lymphoproliferative disorder, NOS, of blood	Condition
solid tumor and hematologic	1553107	Post-transplant lymphoproliferative disorder, NOS, of ciliary body	Condition
solid tumor and hematologic	1553109	Post-transplant lymphoproliferative disorder, NOS, of brain stem	Condition
solid tumor and hematologic	1553125	Post-transplant lymphoproliferative disorder, NOS, of meckel diverticulum	Condition
solid tumor and hematologic	1553127	Post-transplant lymphoproliferative disorder, NOS, of base of tongue, NOS	Condition
solid tumor and hematologic	1553141	Post-transplant lymphoproliferative disorder, NOS, of uvula	Condition
solid tumor and hematologic	1553157	Post-transplant lymphoproliferative disorder, NOS, of nasopharynx, NOS	Condition
solid tumor and hematologic	1553159	Post-transplant lymphoproliferative disorder, NOS, of overlapping lesion of peripheral nerves and autonomic nervous system	Condition
solid tumor and hematologic	1553182	Adenocarcinoma, intestinal type of cecum	Condition
solid tumor and hematologic	1553191	Hidradenocarcinoma of colon, NOS	Condition
solid tumor and hematologic	1553193	Post-transplant lymphoproliferative disorder, NOS, of connective, Subcutaneous and other soft tissues, NOS	Condition
solid tumor and hematologic	1553200	Solitary fibrous tumor, malignant of nervous system, NOS	Condition
solid tumor and hematologic	1553202	Post-transplant lymphoproliferative disorder, NOS, of vulva, NOS	Condition
solid tumor and hematologic	1553218	Ewing sarcoma of head of pancreas	Condition
solid tumor and hematologic	1553227	Post-transplant lymphoproliferative disorder, NOS, of vertebral column	Condition
solid tumor and hematologic	1553257	Post-transplant lymphoproliferative disorder, NOS, of anterior wall of bladder	Condition
solid tumor and hematologic	1553277	Ewing sarcoma of overlapping lesion of lung	Condition
solid tumor and hematologic	1553282	Ewing sarcoma of pelvis, NOS	Condition
solid tumor and hematologic	1553309	Post-transplant lymphoproliferative disorder, NOS, of retina	Condition
solid tumor and hematologic	1553318	Post-transplant lymphoproliferative disorder, NOS, of submandibular gland	Condition
solid tumor and hematologic	1553325	Post-transplant lymphoproliferative disorder, NOS, of intrahepatic bile duct	Condition
solid tumor and hematologic	1553334	Hydroa vacciniforme-like lymphoproliferative disorder of labium majus	Condition
solid tumor and hematologic	1553336	Adenocarcinoid tumor of esophagus, NOS	Condition
solid tumor and hematologic	1553357	Post-transplant lymphoproliferative disorder, NOS, of tongue, NOS	Condition
solid tumor and hematologic	1553368	Paraganglioma, NOS, of acoustic nerve	Condition
solid tumor and hematologic	1553386	Post-transplant lymphoproliferative disorder, NOS, of parietal lobe	Condition
solid tumor and hematologic	1553391	Post-transplant lymphoproliferative disorder, NOS, of renal pelvis	Condition
solid tumor and hematologic	1553411	Pigmented dermatofibrosarcoma protuberans of connective, Subcutaneous and other soft tissues of thorax	Condition
solid tumor and hematologic	1553441	Epithelioid hemangioendothelioma, NOS, of brain, NOS	Condition
solid tumor and hematologic	1553450	Post-transplant lymphoproliferative disorder, NOS, of peritoneum, NOS	Condition
solid tumor and hematologic	1553459	Solitary fibrous tumor, NOS, of skin, NOS	Condition
solid tumor and hematologic	1553484	Post-transplant lymphoproliferative disorder, NOS, of long bones of lower limb and associated joints	Condition
solid tumor and hematologic	1553511	Post-transplant lymphoproliferative disorder, NOS, of peripheral nerves and autonomic nervous system of abdomen	Condition
solid tumor and hematologic	1553525	Post-transplant lymphoproliferative disorder, NOS, of heart	Condition
solid tumor and hematologic	1553543	Aortic body tumor of cortex of adrenal gland	Condition
solid tumor and hematologic	1553550	Solitary fibrous tumor, NOS, of accessory sinus, NOS	Condition
solid tumor and hematologic	1553559	Solitary fibrous tumor/Hemangiopericytoma, grade 1 of connective, Subcutaneous and other soft tissues of lower limb and hip	Condition
solid tumor and hematologic	1553566	Post-transplant lymphoproliferative disorder, NOS, of descended testis	Condition
solid tumor and hematologic	1553568	Post-transplant lymphoproliferative disorder, NOS, of splenic flexure of colon	Condition
solid tumor and hematologic	1553570	Adenocarcinoma, NOS, of intra-abdominal lymph nodes	Condition
solid tumor and hematologic	1553577	Post-transplant lymphoproliferative disorder, NOS, of gum, NOS	Condition
solid tumor and hematologic	36402352	Malignant tumor, clear cell type of unknown primary site	Condition
solid tumor and hematologic	36402377	Angiomyosarcoma of unknown primary site	Condition
solid tumor and hematologic	36402379	Urothelial carcinoma, sarcomatoid of unknown primary site	Condition
solid tumor and hematologic	36402386	Adenocarcinoma with spindle cell metaplasia of unknown primary site	Condition
solid tumor and hematologic	36402397	Cribriform carcinoma in situ of unknown primary site	Condition
solid tumor and hematologic	36402436	Mucoepidermoid carcinoma of unknown primary site	Condition
solid tumor and hematologic	36402447	Marginal zone B-cell lymphoma, NOS, of other ill-defined sites	Condition
solid tumor and hematologic	36402452	Malignant tumor, small cell type of overlapping lesion of ill-defined sites	Condition
solid tumor and hematologic	36402454	Malignant tumor, spindle cell type of unknown primary site	Condition
solid tumor and hematologic	36402456	Low grade serous carcinoma of unknown primary site	Condition
solid tumor and hematologic	36402463	Large cell carcinoma with rhabdoid phenotype of unknown primary site	Condition
solid tumor and hematologic	36402479	Synovial sarcoma, epithelioid cell of unknown primary site	Condition
solid tumor and hematologic	36402497	Round cell liposarcoma of unknown primary site	Condition
solid tumor and hematologic	36402506	Lymphoplasmacytic lymphoma of unknown primary site	Condition
solid tumor and hematologic	36402513	Plasmacytoma, extramedullary,uncertain behaviour of connective, Subcutaneous and other soft tissues of pelvis	Condition
solid tumor and hematologic	36402522	Malignant teratoma, trophoblastic of unknown primary site	Condition
solid tumor and hematologic	36402545	Embryonal carcinoma, NOS, of unknown primary site	Condition
solid tumor and hematologic	36402554	Olfactory neurogenic tumor of unknown primary site	Condition
solid tumor and hematologic	36402556	Superficial spreading adenocarcinoma of other ill-defined sites	Condition
solid tumor and hematologic	36402570	Serous carcinoma, NOS, of unknown primary site	Condition
solid tumor and hematologic	36402606	Malignant tumor, clear cell type of other ill-defined sites	Condition
solid tumor and hematologic	36402672	Mucin-producing adenocarcinoma of overlapping lesion of ill-defined sites	Condition
solid tumor and hematologic	36402681	Malignant lymphoma,uncertain whether primary or metastatic site of intra-abdominal lymph nodes	Condition
solid tumor and hematologic	36402715	Mediastinal large B-cell lymphoma of blood	Condition
solid tumor and hematologic	36402790	Intravascular large B-cell lymphoma of blood	Condition
solid tumor and hematologic	36402829	Lymphoplasmacytic lymphoma of blood	Condition
solid tumor and hematologic	36402840	Essential thrombocythemia of blood	Condition
solid tumor and hematologic	36403006	Adenocarcinoma in situ in adenomatous polyposis coli (C18._) of hepatic flexure of colon	Condition
solid tumor and hematologic	36403022	Intraductal with other types of carcinoma in situ (C50._) of upper-inner quadrant of breast	Condition
solid tumor and hematologic	36403047	Infiltrating lobular mixed with other types of carcinoma, in situ (C50._) of breast, NOS	Condition
solid tumor and hematologic	36403056	Adenocarcinoma in situ in adenomatous polyposis coli (C18._) of rectum, NOS	Condition
solid tumor and hematologic	36403063	Ductular carcinoma in situ (C50._) of upper-outer quadrant of breast	Condition
solid tumor and hematologic	751709	CNS embryonal tumor, NOS, of nervous system, NOS	Condition
solid tumor and hematologic	751723	Pilomyxoid astrocytoma of nervous system, NOS	Condition
solid tumor and hematologic	1553072	Ewing sarcoma of unknown primary site	Condition
solid tumor and hematologic	1553089	Pigmented dermatofibrosarcoma protuberans of overlapping lesion of connective, subcutaneous and other soft tissues	Condition
solid tumor and hematologic	1553119	Post-transplant lymphoproliferative disorder, NOS, of connective, Subcutaneous and other soft tissues of trunk, NOS	Condition
solid tumor and hematologic	1553138	Paraganglioma, NOS, of optic nerve	Condition
solid tumor and hematologic	1553153	Post-transplant lymphoproliferative disorder, NOS, of overlapping lesion of retroperitoneum and peritoneum	Condition
solid tumor and hematologic	1553156	Post-transplant lymphoproliferative disorder, NOS, of labium majus	Condition
solid tumor and hematologic	1553171	Post-transplant lymphoproliferative disorder, NOS, of duodenum	Condition
solid tumor and hematologic	1553172	Hydroa vacciniforme-like lymphoproliferative disorder of overlapping lesion of penis	Condition
solid tumor and hematologic	1553188	Extra-adrenal paraganglioma, NOS, of ventricle, NOS	Condition
solid tumor and hematologic	1553204	Epithelioid hemangioendothelioma, NOS, of cerebrum	Condition
solid tumor and hematologic	1553205	Post-transplant lymphoproliferative disorder, NOS, of small intestine, NOS	Condition
solid tumor and hematologic	1553220	Solitary fibrous tumor, malignant of overlapping lesion of brain and central nervous system	Condition
solid tumor and hematologic	1553221	Extra-adrenal paraganglioma, NOS, of brain, NOS	Condition
solid tumor and hematologic	1553254	Post-transplant lymphoproliferative disorder, NOS, of eye, NOS	Condition
solid tumor and hematologic	1553286	Post-transplant lymphoproliferative disorder, NOS, of vestibule of mouth	Condition
solid tumor and hematologic	1553287	Post-transplant lymphoproliferative disorder, NOS, of islets of Langerhans	Condition
solid tumor and hematologic	1553304	Solitary fibrous tumor, NOS, of nervous system, NOS	Condition
solid tumor and hematologic	1553321	Solitary fibrous tumor, NOS, of ethmoid sinus	Condition
solid tumor and hematologic	1553322	Post-transplant lymphoproliferative disorder, NOS, of colon, NOS	Condition
solid tumor and hematologic	1553337	Pigmented dermatofibrosarcoma protuberans of eyelid	Condition
solid tumor and hematologic	1553340	Infiltrating duct carcinoma, NOS, of intra-abdominal lymph nodes	Condition
solid tumor and hematologic	1553355	Post-transplant lymphoproliferative disorder, NOS, of soft palate, NOS	Condition
solid tumor and hematologic	1553372	Post-transplant lymphoproliferative disorder, NOS, of rectum, NOS	Condition
solid tumor and hematologic	1553388	Epithelioid hemangioendothelioma, NOS, of cranial nerve, NOS	Condition
solid tumor and hematologic	1553389	Epithelioid hemangioendothelioma, NOS, of occipital lobe	Condition
solid tumor and hematologic	1553390	Mucoepidermoid carcinoma of breast, NOS	Condition
solid tumor and hematologic	1553407	Post-transplant lymphoproliferative disorder, NOS, of thoracic esophagus	Condition
solid tumor and hematologic	1553420	Post-transplant lymphoproliferative disorder, NOS, of stomach, NOS	Condition
solid tumor and hematologic	1553437	Post-transplant lymphoproliferative disorder, NOS, of sphenoid sinus	Condition
solid tumor and hematologic	1553456	Post-transplant lymphoproliferative disorder, NOS, of postcricoid region	Condition
solid tumor and hematologic	1553470	Neuroendocrine tumor, NOS, of endometrium	Condition
solid tumor and hematologic	1553472	Post-transplant lymphoproliferative disorder, NOS, of dome of bladder	Condition
solid tumor and hematologic	1553488	Post-transplant lymphoproliferative disorder, NOS, of pelvic lymph nodes	Condition
solid tumor and hematologic	1553490	Post-transplant lymphoproliferative disorder, NOS, of anterior 2/3 of tongue, NOS	Condition
solid tumor and hematologic	1553523	Solitary fibrous tumor, NOS, of upper-outer quadrant of breast	Condition
solid tumor and hematologic	1553574	Extra-adrenal paraganglioma, NOS, of upper lobe, lung	Condition
solid tumor and hematologic	1553587	Extra-adrenal paraganglioma, NOS, of extrahepatic bile duct	Condition
solid tumor and hematologic	1553588	Extra-adrenal paraganglioma, NOS, of acoustic nerve	Condition
solid tumor and hematologic	1553605	Post-transplant lymphoproliferative disorder, NOS, of lymph nodes of head, face and neck	Condition
solid tumor and hematologic	1553606	Post-transplant lymphoproliferative disorder, NOS, of overlapping lesion of larynx	Condition
solid tumor and hematologic	1553607	Lobular carcinoma, NOS, of lymph nodes of axilla or arm	Condition
solid tumor and hematologic	36402374	Hodgkin lymphoma, nodular sclerosis, grade 2 of unknown primary site	Condition
[truncated: 129,098 more rows]
